# Supplementary material for: Transcription Profiling of Rice Panicle in Response to Crude Toxin Extract of Ustilaginoidea virens
Source: Front Microbiol. 2022 May 12;13:701489. doi: 10.3389/fmicb.2022.701489 (PMC9135463; doi:10.3389/fmicb.2022.701489)
Supplement: Supplementary file 1 [file Data_Sheet_1.xls]

## Sheet: Title page
Transcription profiling of rice panicle in response to crude toxin extract of Ustilaginoidea virens
Running title: Response to crude toxin extract of U. virens
Rongtao Fu1,2, Cheng Chen1,2 , Jiang Wang1,2, Yao Liu3, Liyu Zhao1, Daihua Lu1,2*
1 Institute of Plant Protection, Sichuan Academy of Agricultural Science, Chengdu, China,
2 Key Laboratory of Integrated Pest Management on Crops in Southwest, Ministry of Agriculture, Chengdu, China,
3 Crop Research Institute, Sichuan Academy of Agricultural Science, Chengdu, China.
*Corresponding Author: Daihua Lu (daihlfrt@126.com)
*Present address: Sichuan Academy of Agricultural Sciences, 20 # Jingjusi Rd, Chengdu, 610066, Sichuan, P.R. China

## Sheet: Supplementary Table 1
Supplementary Table 1 Primer sequences designed for quantitative real time RT-PCR. For each gene, the forward (F) and reverse (R) primer sequences were listed.
Gene Name	Primer	5’-3’ primer sequences	Tm
SUT1	Os03g0170900-F	GTACTGGACCAACAACGTGC	60
	Os03g0170900-R	TTAGCAGGTGAGGTTGCTGC
SWEET4	Os02g0301100 -F	TCTCAGCGCGATAAGAATGGT	60
	Os02g0301100 -R	GGCGTCATCCAGAACCACA
SWEET11	Os08g0535200 -F	CACCGTCATCATCTCCTTCTTC	60
	Os08g0535200 -R	GGGATGTTCTTGGACTGGC
SWEET14	Os11g0508600-F	TGATAAATGATAATGCACTCGCAGA	60
	Os11g0508600-R	GCAGGCCCGTAGTTGTAGTT
SBEII	Os04g0409200 -F	GAGTCGAGCTGGAATTGTGTTG	59
	Os04g0409200 -R	GCAGAGTGCCCACATTCATC
SBEII	Os06g0726400-F	CGTGTGGTATGGATACTTTTCAGC	59
	Os06g0726400-R	AGTTGGTATTTGTCCGAGCGT
UGPase	Os02g0117700-F	TCTGGGATGGCCATAGAAAAACA	59
	Os02g0117700-R	CGGGGCCATTGATATCCTGA
Peroxidase	Os12g0448900-F	GGGATTTGCCATAAGCGAAACA	59
	Os12g0448900-R	CCACATTCTCGGTTGTTGCC
WRKY71	Os02g0181300-F	TGCAGGTGGTGAAAGATGGG	60
	Os02g0181300-R	GAAACAGGCTCGAATTTGCACT
WRKY24	Os01g0826400-F	AGAGATGGTGAGTGCCCTGT	60
	Os01g0826400-R	CGATGTCGCTCATGGTTTGG
MYB	Os01g0637800-F	CATCTCGCAAAACGGCGAAG	60
	Os01g0637800-R	GTTCGGACATCACATAGTCGC
MYB	Os02g0624300-F	TGCCTTGGATACGCGAAAGA	60
	Os02g0624300-R	CCGCTTCTTGAGGTGAGTGT
MYB	Os01g0191900-F	CTACTGTGTCCAGAGCTCGC	60
	Os01g0191900-R	GGCGTCATCCAGAACCAGAA
Phenylalanine and histidine ammonia-lyase	Os02g0626400-F	AGGACGTGAACTCGCTTGG	60
	Os02g0626400-R	TGTGGTTCATGCTCAGGGATTT
SWEET15	Os02g0513100-F	AGATGAATTCGCTCCAATGATTTGT	60
	Os02g0513100-R	GGCCAAGCTGAAATTGTGGC
Reference	UBI-F	CGCAAGAAGAAGTGTGGTCA	59
	UBI-R	ACGATTGATTTAACCAGTCCATGA

## Sheet: Supplementary Table 2 
Supplementary Table 2 Table S2 Panicle length after crude toxin-treatment
Number	Panicles length(cm)
	Crude toxin-treated group			Control group
	Replicate 1	Replicate 2	Replicate 3	Replicate 1	Replicate 2	Replicate 3
1	19.7	20.7	20.7	23.8	25	22.8
2	21	22.1	21	24	24.5	23.3
3	19.8	21.1	21.3	25.4	23.2	24.1
4	21.2	19.6	22.5	22.5	22.5	24.5
5	19.2	21.3	20.2	23.8	22.7	23.7
6	18.2	22.5	20.1	23	23.5	23.3
7	22	22.4	21.4	23	22.3	24.3
8	21	18.3	20.2	21.9	22.7	23.4
9	22.3	19.3	19	24	23.5	22.6
10	20.1	20.1	21.3	24	24.3	22.8
11	19.4	20.6	20.6	24.5	24.5	22.7
12	22	19.7	19.7	23.2	24	22.5
Average	20.4917	20.6417	20.6667	23.5917	23.5583	23.3333
Mean variance analysis of three replicates	20.60 b			23.49 a
Note: Different lowercase letters in the same line represented significant difference( P < 0.05)

## Sheet: Supplementary Table 3
Supplementary Table 3 Statistics of the total RNA-Seq reads and reads mapped to the reference genome at different processing time points
sample	Total raw reads	Total clean reads	Clean baseas（G）	Q30 Bases Ratio(%)	N Bases Ratio(%)	GC Bases Ratio(%)	Total mapped reads/%
CK24_1	43418126	41710168	5.82	0.9075	0.0001	0.5007	36532652(94.56%)
CK24_2	44315125	41810167	6.02	0.9176	0.0001	0.5018	36632751(95.54%)
CK24_3	42521127	41610169	5.62	0.8974	0.0001	0.4996	36432553(93.58%)
CL24_1	44766290	43134338	6.11	0.9088	0.0001	0.4921	38396232(95.14%)
CL24_2	44767295	43137339	6.09	0.9128	0.0001	0.4978	38396436(96.05%)
CL24_3	44765280	43135327	6.23	0.9046	0.0001	0.4931	38396139(94.18%)
CK48_1	38359472	35721996	4.98	0.8746	0.0001	0.5225	32694216(94.92%)
CK48_2	38459473	35822093	5.18	0.8767	0.0001	0.524	32694518(95.23%)
CK48_3	38379475	35723992	4.95	0.8698	0.0001	0.5267	32693986(93.96%)
CL48_1	43990022	42300572	5.84	0.8918	0.0001	0.4886	35673451(93.65%)
CL48_2	44090125	42400567	6.04	0.9007	0.0001	0.4846	35680457(94.25%)
CL48_3	43991106	42301092	5.93	0.8933	0.0001	0.4893	35674456(93.78%)
Total	511822916	277405639	68.81

## Sheet: Supplementary Table 4 
Supplementary Table 4 A total of 6127 genes were identified to be differentially regulated in CL and CK at 24 h and 48 h after crude toxin-treatment.
Gene ID	24 h				48 h				Annotation
	MeanTPM (CL)	MeanTPM (CK)	log2FoldChange	qValue	MeanTPM (CL)	MeanTPM (CK)	log2FoldChange	qValue
Os01g0944700	93259.9	326691	-1.8086	0	116907	19361.8	2.59407	0	-
Os01g0929600	118191	28918.2	2.03108	0	1061.13	15181.1	-3.83861	0	-
Os01g0910800	5037.84	54176.6	-3.42679	0	15248.6	3923.22	1.95857	0	-
Os01g0719100	1940.62	7819.19	-2.0105	0	13279.6	6210.2	1.0965	0	Zn-finger protein
Os01g0147900	46700.3	18488	1.33685	0	17338.3	38916.9	-1.16644	0	Triosephosphate isomerase
Os01g0124700	12838	27025.2	-1.07389	0	34913.4	3265.44	3.41843	0	-
Os01g0200700	42191.1	146802	-1.79886	0	95231.3	19658.1	2.27631	0	-
Os01g0283300	6125.27	16399.7	-1.42083	0	20329.2	7634.26	1.41299	0	-
Os01g0844300	1993.73	8129.65	-2.02772	0	5113.68	498.314	3.35923	0	FKBP-type peptidyl-prolyl cis-trans isomerase
Os01g0941200	4243.15	18965.6	-2.16018	0	7219.21	413.693	4.12521	0	-
Os01g0962700	12175.2	4966.2	1.29373	0	4068.06	964.613	2.07632	0	-
Os01g0971000	15510.6	50907.5	-1.71462	0	72513	5948.99	3.60752	0	-
Os02g0621300	8987.2	1979.48	2.18275	0	92.2718	1394.46	-3.91768	0	-
Os02g0175700	45.093	1390.78	-4.94685	0	10138.8	3563.93	1.50834	0	Clathrin assembly protein AP180 and related proteins, contain ENTH domain
Os02g0115700	2283.81	5946.72	-1.38065	0	14804.2	5332.01	1.47325	0	Catalase
Os02g0169300	25123	6380.96	1.97717	0	6413.55	13928.4	-1.11883	0	3-phosphoglycerate kinase
Os02g0198800	5.70432	2908.23	-8.99387	0	16938	4953.85	1.77364	0	-
Os02g0571100	9187.57	2906	1.66065	0	5620.86	1246.31	2.17313	0	-
Os01g0583100	7579.4	17019.3	-1.16702	0	18662.4	8990.7	1.05363	0	Similar to Protein phosphatase 2C
Os03g0663400	2164.16	9081.25	-2.06908	0	12157.6	775.216	3.97111	0	-
Os03g0251000	20405.7	973.013	4.39037	0	16473.7	1667.06	3.30479	0	-
Os03g0250400	33296.3	195047	-2.55039	0	443889	114897	1.94986	0	-
Os03g0103300	39492.6	17076.6	1.20956	0	3025.84	13703.2	-2.17911	0	-
Os03g0141200	365.378	14322.9	-5.29279	0	16106	34830.7	-1.11276	0	-
Os03g0251100	16650.6	1721.4	3.27392	0	12874	2871.29	2.1647	0	-
Os03g0288000	4984.16	27603.8	-2.46944	0	17128.2	1055.76	4.02001	0	-
Os04g0494100	34530.2	105574	-1.61233	0	70018.6	6773.71	3.36972	0	Predicted chitinase
Os04g0493600	9178.49	233081	-4.66643	0	37073.2	5787.48	2.67937	0	-
Os04g0493400	79114.2	301673	-1.93098	0	181624	15501.1	3.55052	0	Predicted chitinase
Os04g0500300	29.267	13879.3	-8.88944	0	6581.65	37132.6	-2.49616	0	-
Os04g0659300	12294.9	4850.32	1.34191	0	14764.7	201.653	6.19414	0	-
Os05g0595000	10.9474	6541.65	-9.22293	0	27751.2	13527.2	1.03668	0	Defense-related protein containing SCP domain
Os05g0375400	1881.41	11334.6	-2.59085	0	7104.9	1555.99	2.19098	0	-
Os05g0372900	16.7591	4886.23	-8.18763	0	28056.9	13563.7	1.04861	0	-
Os05g0247100	18499.8	71335.2	-1.9471	0	39870.2	12051.4	1.72612	0	Chitinase
Os05g0132100	8233.51	3490.08	1.23825	0	888.359	3575.6	-2.00897	0	Long-chain acyl-CoA synthetases (AMP-forming)
Os05g0247800	185.614	4442.11	-4.58087	0	2615.6	59.1174	5.46741	0	Chitinase
Os05g0283200	233.791	13523.5	-5.85411	0	13568	31967.2	-1.23639	0	-
Os06g0545400	22.208	2272.37	-6.67698	0	742.365	4029.79	-2.4405	0	-
Os06g0181500	14.9124	1414.92	-6.56806	0	1601.01	4248.49	-1.40797	0	Plasma membrane H+-transporting ATPase
Os06g0157000	10926.2	29570.2	-1.43635	0	8909.66	2875.9	1.63135	0	-
Os06g0583900	17.7736	1840.67	-6.69435	0	1737.41	8127.55	-2.22588	0	-
Os06g0726200	8585.96	39438.3	-2.19955	0	28865.7	1050.77	4.77983	0	Predicted chitinase
Os07g0247000	64.0593	1986.95	-4.955	0	1837	6144.96	-1.74206	0	-
Os12g0630200	53709.8	190306	-1.82506	0	109668	6139.92	4.15878	0	-
Os07g0663700	9827.29	2135.59	2.20216	0	7172.64	1686.21	2.08872	0	Reductases with broad range of substrate specificities
Os07g0684000	12388.1	34917.8	-1.49501	0	37927.3	9654.86	1.97391	0	-
Os03g0395200	6071.3	2808.45	1.11223	0	51.1339	1672.88	-5.03191	0	EF-Hand type domain containing protein
Os10g0450900	15026.7	37176.9	-1.30688	0	15411.9	5909.78	1.38287	0	-
Os09g0472700	14059.3	2144.45	2.71284	0	12859.1	245.843	5.70891	0	-
Os09g0572600	92.8617	2697.68	-4.86049	0	12399.3	4981.83	1.31551	0	Serine/threonine protein kinase
Os10g0524600	517.816	2715.73	-2.39083	0	3278.19	1176.05	1.47895	0	-
Os10g0167300	32008.7	15572.8	1.03944	0	9949.64	23052.6	-1.21221	0	Enolase
Os11g0592000	506.439	13611.3	-4.74828	0	29662.7	876.761	5.08032	0	-
Os11g0592200	121255	249071	-1.03851	0	466690	8698.28	5.74559	0	-
Os12g0291100	22824.9	48585.8	-1.08993	0	108367	279544	-1.36715	0	-
Os12g0448900	1453.29	403.691	1.78232	0	2573.36	473.458	2.44234	0	Peroxidase/oxygenase
Os12g0555000	50875.9	11283.4	2.17278	0	29838.4	4609.17	2.69459	0	-
Os12g0555200	22846.9	9230.77	1.30747	0	18893.9	4174.49	2.17825	0	-
Os01g0809300	30253.1	88827.3	-1.55392	0	69550	4143.84	4.06901	0	Leucine-rich repeat (LRR) protein, contains calponin homology domain
Os08g0157500	14343.1	6040.74	1.24756	0	1935.88	30412.2	-3.97359	0	Hydroxyindole-O-methyltransferase and related SAM-dependent methyltransferases
Os11g0167800	4114.56	14523.6	-1.81959	0	20466.6	1434.03	3.83512	0	-
Os03g0309400	10819.3	4752.31	1.18691	0	1698.29	100.408	4.08014	0	-
Os06g0659400	74.2469	2881.06	-5.27812	0	1802.08	12178.3	-2.75658	0	-
Os06g0612950	12009.9	5012.43	1.26064	0	5611.76	1813.66	1.62955	0	-
Os12g0242100	3578.69	14451.5	-2.01372	0	7071.67	1251.35	2.49857	0	-
Os09g0392900	3254.6	97.524	5.06058	0	2019.09	28.2455	6.15954	0	-
Os03g0222100	33.3172	1040.37	-4.96468	3.48933e-301	608.121	3993.16	-2.7151	0	Neoplastic transformation suppressor Pdcd4/MA-3, contains MA3 domain
Os01g0704000	23.2997	3327.1	-7.15781	1.15455e-300	2785.52	10951.4	-1.9751	0	-
Os06g0317200	6822.18	1878.22	1.86086	7.57133e-296	564.339	12320.2	-4.44832	0	-
Os01g0959100	18214.2	37920.7	-1.05792	6.11622e-295	39182.4	9606.67	2.0281	0	Stress responsive protein
Os01g0750300	1163.93	215.271	2.43478	9.01357e-290	37.0062	4546.12	-6.94072	0	-
Os02g0653400	13.0078	1506.87	-6.85604	1.04112e-272	534.705	4630.21	-3.11426	0	-
Os06g0611500	0.003	2773.47	-19.8183	4.10696e-261	2021.44	7083.78	-1.80913	0	-
Os03g0749500	1244.49	3093.99	-1.31391	3.71559e-246	1984.03	6284.72	-1.66341	0	-
Os01g0520500	29.2465	6075.47	-7.69859	2.59518e-243	16011.1	3029.53	2.40191	0	-
Os09g0422500	792.156	118.049	2.7464	2.60819e-241	25.9995	2778.36	-6.7396	0	-
Os01g0347500	12534	25474.9	-1.02322	1.77514e-238	48552.7	6868.2	2.82155	0	Similar to cysteine sulfinate desulfinase/cysteine desulfurase and related enzymes
Os01g0278000	113.661	5924.18	-5.70381	1.50118e-235	25914.6	2935.22	3.14223	0	-
Os12g0115000	16967.7	6464.26	1.39223	6.97431e-233	10633.5	48773.5	-2.19747	0	-
Os01g0124100	836.13	3828.63	-2.19503	1.69358e-231	3141.41	133.417	4.5574	0	-
Os01g0159000	2956.13	1428.74	1.04896	2.05472e-228	808.501	3745.2	-2.21172	0	-
Os05g0590100	18.4005	788.292	-5.42091	1.00429e-212	401.22	2924.81	-2.86588	0	Phosphatidylinositol 4-kinase
Os02g0529500	11.6347	1881.72	-7.33748	2.81782e-212	1239.52	6176.91	-2.3171	0	SNAP-25 (synaptosome-associated protein) component of SNARE complex
Os12g0115100	7456.49	17341.2	-1.21763	3.26639e-212	10180.3	38934.4	-1.93527	0	-
Os12g0630500	840.409	3614.23	-2.10452	7.28057e-211	6856.64	206.883	5.05061	0	-
Os01g0249200	12348.9	5909.6	1.06325	1.87723e-209	4576.02	28270.8	-2.62715	0	-
Os12g0115000	14669.6	5563.2	1.39885	5.57277e-203	5977.07	45150.7	-2.91724	0	-
Os02g0570500	3212.44	1194.4	1.42739	4.69934e-202	2555.86	440.045	2.53809	0	Cytochrome P450 CYP2 subfamily
Os02g0461000	12.6239	2187.69	-7.43711	6.67004e-201	2509.39	9861.41	-1.97446	0	-
Os03g0295600	29.5177	614.384	-4.37949	4.09815e-199	288.245	2045.24	-2.8269	0	Serine/threonine protein kinase
Os01g0695700	618.537	2392.68	-1.95169	1.29758e-197	148.386	3034.49	-4.35402	0	Iron/ascorbate family oxidoreductases
Os01g0118100	8.94321	1171.16	-7.03292	7.0643e-189	578.832	3594.05	-2.63439	0	Fructose-biphosphate aldolase
Os10g0467800	650.574	111.474	2.54501	1.8137e-183	13.1746	2649.36	-7.65174	0	-
Os01g0706900	28.3766	824.724	-4.86114	7.62289e-171	838.64	3749.19	-2.16046	0	-
Os05g0225800	24.6044	1439.24	-5.87025	2.51571e-170	390.707	6149.78	-3.97638	0	-
Os03g0416200	1150.65	148.816	2.95084	3.22262e-168	25.6192	3396.55	-7.0507	0	-
Os02g0631200	1.64016	718.149	-8.7743	2.92797e-157	10426.1	4235.8	1.29949	0	-
Os11g0114900	1909.19	869.852	1.13412	1.32708e-155	396.626	2096.35	-2.40203	0	-
Os06g0472900	2.02572	1063.42	-9.03606	1.30378e-154	730.085	6089.15	-3.0601	0	-
Os06g0683600	109.866	791.12	-2.84815	3.30052e-154	5539.53	2471.49	1.16439	0	-
Os02g0834800	47.3218	3834.92	-6.34055	1.6604e-144	2570.56	18398.4	-2.83942	0	-
Os08g0425700	594.755	2236.54	-1.9109	1.2928e-141	2827.75	300.346	3.23496	0	Annexin
Os01g0232500	1843.18	6123.41	-1.73214	7.31989e-138	9246.94	1078.69	3.0997	0	Ubiquitin-protein ligase
Os02g0758000	2958.45	725.249	2.0283	7.74648e-131	15280	37138.2	-1.28126	0	Molecular chaperone (small heat-shock protein Hsp26/Hsp42)
Os06g0218600	6494.78	2697.04	1.2679	4.4356e-129	457.782	8686.84	-4.2461	0	-
Os02g0663800	172.001	2410.17	-3.80865	2.51668e-128	1804.46	11139.1	-2.62599	0	Actin depolymerizing factor
Os01g0235500	1.23222	2309.67	-10.8722	5.22783e-126	738.08	13166.3	-4.15692	0	-
Os11g0183900	2716.04	1064.42	1.35143	2.22151e-125	4530.92	771.56	2.55396	0	Aspartyl protease
Os05g0226000	32.0513	1063.08	-5.05172	8.42029e-124	122.895	4058.98	-5.04562	0	-
Os04g0408600	3028.27	600.321	2.33469	5.68514e-123	120.87	6016.9	-5.6375	0	-
Os05g0386800	3917.34	1954.24	1.00326	1.20328e-120	1025.61	4589.31	-2.16179	0	-
Os07g0645000	6122.31	2647.17	1.20962	2.40103e-120	685.936	6802.96	-3.31002	0	-
Os10g0389800	1286.24	458.01	1.48971	8.19621e-119	150.793	1545.65	-3.35756	0	Serine/threonine protein kinase
Os10g0323900	182.09	2306.97	-3.66328	1.4125e-118	3295.49	14443.9	-2.1319	0	Profilin
Os04g0419000	1381.21	5421.74	-1.97282	2.72612e-113	9799.02	560.994	4.12658	0	-
Os03g0788600	2338.32	1012.71	1.20725	9.37867e-103	513.332	3279.2	-2.67538	0	Fasciclin and related adhesion glycoproteins
Os03g0165800	23.692	985.289	-5.37808	6.99311e-102	582.545	5146.8	-3.14323	0	Synaptobrevin/VAMP-like protein
Os07g0525400	2.97936	720.213	-7.91728	5.3519e-101	667.67	4697.26	-2.81461	0	Ypt/Rab-specific GTPase-activating protein GYP7 and related proteins
Os04g0183900	0.003	2039.66	-19.3749	4.15627e-100	1903.47	10007.4	-2.39436	0	-
Os02g0292800	0.003	2007.63	-19.3521	2.32146e-99	1651.03	9067.57	-2.45735	0	-
Os05g0556400	1276.65	297.961	2.09917	6.07115e-99	38.7206	2591.93	-6.06478	0	Predicted membrane protein, contains DoH and Cytochrome b-561/ferric reductase transmembrane domains
Os01g0110200	1380.4	197.562	2.80471	2.90214e-98	77.9194	3341.84	-5.42252	0	-
Os05g0595100	1049.07	2491.25	-1.24776	5.59061e-96	4498.29	902.227	2.31782	0	UDP-glucose 4-epimerase/UDP-sulfoquinovose synthase
Os01g0132100	0.003	1204.56	-18.6151	2.65741e-93	392.221	5338.43	-3.76668	0	Leucine-rich repeat protein
Os01g0296200	3140.06	1512.07	1.05427	1.15782e-91	5427.45	1799.68	1.59253	0	-
Os09g0433700	4.12701	482.23	-6.86848	2.67063e-91	420.609	2985.6	-2.82747	0	-
Os05g0163300	722.948	12.4704	5.85732	7.36302e-88	15.5963	3199.83	-7.68065	0	-
Os04g0527400	1223.98	2468.79	-1.01223	2.33841e-80	6335.3	1133.41	2.48274	0	-
Os03g0734300	5293.53	11009.5	-1.05644	5.58708e-77	56673.6	629.678	6.49192	0	-
Os12g0112000	1174.43	293.371	2.00116	2.18914e-76	372.673	4681.89	-3.65111	0	-
Os04g0352400	487.16	91.9566	2.40537	4.85539e-71	2354.97	17235.5	-2.87161	0	FKBP-type peptidyl-prolyl cis-trans isomerase
Os01g0913100	1339.78	2914.56	-1.12128	3.51768e-70	4898.34	488.571	3.32565	0	-
Os03g0102500	31.491	758.74	-4.59059	1.64956e-65	9259.49	1644.68	2.49312	0	-
Os05g0399400	638.102	1525.09	-1.25703	1.44422e-56	179.155	4708.11	-4.71587	0	Predicted chitinase
Os01g0925400	1332.35	466.02	1.5155	2.40374e-51	122.018	4215.89	-5.11067	0	-
Os03g0291800	1123.93	552.069	1.02563	1.53996e-44	112.195	1906.49	-4.08684	0	-
Os06g0150200	63.5069	241.944	-1.92969	1.27764e-43	323.503	1794.81	-2.47198	0	-
Os03g0754500	263.895	67.988	1.95661	1.37254e-40	32.159	3006.49	-6.54672	0	-
Os03g0823500	312.028	630.33	-1.01443	6.73839e-30	1793.4	207.464	3.11176	0	H+/oligopeptide symporter
Os01g0127000	142.477	360.414	-1.33893	6.24178e-26	1528.11	123.262	3.63195	0	Multicopper oxidases
Os02g0562300	515.834	1300.74	-1.33435	2.12711e-21	10665.4	482.962	4.46488	0	-
Os01g0186900	542.196	246.206	1.13895	1.97156e-14	4630.83	642.106	2.85039	0	Predicted transposase
Os01g0934100	—	—	—	—	4860.23	1466.32	1.72882	0	-
Os01g0851700	—	—	—	—	827.037	4039.12	-2.28802	0	Glycogen phosphorylase
Os01g0782200	—	—	—	—	10588.5	2993.48	1.82261	0	Diacylglycerol kinase
Os01g0764000	—	—	—	—	5270.39	18128.7	-1.7823	0	Glutathione S-transferase
Os01g0720400	—	—	—	—	8063.69	1900.91	2.08475	0	Predicted haloacid dehalogenase-like hydrolase
Os01g0175400	—	—	—	—	3859.78	14677	-1.92697	0	Ankyrin
Os01g0642200	—	—	—	—	265355	83856.2	1.66193	0	-
Os01g0594900	—	—	—	—	705.217	39391.4	-5.80367	0	-
Os01g0594500	—	—	—	—	2960	43811.2	-3.88763	0	-
Os04g0332700	—	—	—	—	4595.72	373.046	3.62287	0	-
Os01g0323600	—	—	—	—	11925.9	49876.4	-2.06426	0	S-adenosylmethionine synthetase
Os01g0192000	—	—	—	—	438.203	3190.01	-2.86389	0	CCCH-type Zn-finger protein
Os01g0184200	—	—	—	—	876.679	8892.44	-3.34246	0	Molecular chaperone (small heat-shock protein Hsp26/Hsp42)
Os01g0267800	—	—	—	—	1367.83	343.89	1.99186	0	Serine/threonine protein kinase
Os01g0124400	—	—	—	—	11318.4	2806.48	2.01183	0	-
Os01g0501800	—	—	—	—	39181.1	79564	-1.02196	0	-
Os01g0600900	—	—	—	—	93994.7	285178	-1.60121	0	-
Os01g0639900	—	—	—	—	14969.7	7371.28	1.02205	0	Predicted carbonic anhydrase involved in protection against oxidative damage
Os03g0128100	—	—	—	—	3302.9	7369.86	-1.1579	0	F0F1-type ATP synthase, beta subunit
Os01g0803200	—	—	—	—	12958.3	2213.27	2.54962	0	-
Os01g0805900	—	—	—	—	1680.44	7244.88	-2.10813	0	Beta tubulin
Os02g0804500	—	—	—	—	10594.2	29049.6	-1.45524	0	Molecular chaperones HSP70/HSC70, HSP70 superfamily
Os01g0974200	—	—	—	—	291738	101390	1.52476	0	-
Os01g0974200	—	—	—	—	27214.1	9715.07	1.48606	0	-
Os02g0716800	—	—	—	—	35.2837	1854.64	-5.71599	0	H+/oligopeptide symporter
Os02g0716500	—	—	—	—	7915.87	18291.2	-1.20833	0	-
Os02g0689900	—	—	—	—	551.398	2925.04	-2.40729	0	H+/oligopeptide symporter
Os01g0276700	—	—	—	—	3040.5	14808.9	-2.28408	0	Pyruvate kinase
Os02g0533800	—	—	—	—	19016.2	4915.66	1.95177	0	-
Os02g0288700	—	—	—	—	2874.84	375.729	2.93572	0	-
Os01g0655800	—	—	—	—	2539.15	31585.7	-3.63685	0	Acyl-CoA synthetase
Os02g0226200	—	—	—	—	5280.96	753.625	2.80888	0	Predicted haloacid dehalogenase-like hydrolase
Os02g0554100	—	—	—	—	663.463	5579.34	-3.07201	0	Uncharacterized conserved protein, contains RCC1 domain
Os02g0637000	—	—	—	—	30048.9	1263.75	4.57153	0	-
Os02g0718900	—	—	—	—	10994.4	28012.2	-1.34928	0	Mitochondrial ADP/ATP carrier proteins
Os03g0819600	—	—	—	—	1197.39	8623.31	-2.84834	0	-
Os03g0815200	—	—	—	—	4950.24	40622.3	-3.0367	0	5,10-methylenetetrahydrofolate reductase
Os03g0736300	—	—	—	—	1037.83	11023.4	-3.40892	0	-
Os03g0663500	—	—	—	—	9061.89	559.3	4.01812	0	-
Os03g0661600	—	—	—	—	13609.3	454.879	4.90297	0	-
Os03g0100200	—	—	—	—	8495.51	27643.4	-1.70216	0	-
Os03g0162500	—	—	—	—	716.973	5135.68	-2.84057	0	-
Os03g0171900	—	—	—	—	574.508	3912.51	-2.7677	0	Alanine-glyoxylate aminotransferase AGT2
Os03g0241400	—	—	—	—	5652.04	1990.73	1.50547	0	-
Os03g0266300	—	—	—	—	18183.4	53377.1	-1.5536	0	Molecular chaperone (small heat-shock protein Hsp26/Hsp42)
Os03g0300400	—	—	—	—	1682.23	34156.2	-4.3437	0	-
Os03g0440900	—	—	—	—	18621.9	7598.13	1.29328	0	Leucine-rich repeat protein
Os03g0592500	—	—	—	—	32973	67477.8	-1.03313	0	-
Os03g0726100	—	—	—	—	17371	77949.1	-2.16585	0	Alpha tubulin
Os03g0782300	—	—	—	—	9375.13	140588	-3.9065	0	-
Os04g0555300	—	—	—	—	3678.59	11618.8	-1.65924	0	Permease of the major facilitator superfamily
Os04g0416700	—	—	—	—	1415.21	6919.35	-2.28962	0	-
Os01g0164600	—	—	—	—	7732.92	3365.11	1.20036	0	Protein phosphatase 2C-related domain containing protein
Os11g0256900	—	—	—	—	2227.93	44.4796	5.64642	0	-
Os04g0101400	—	—	—	—	165.237	2871.39	-4.11914	0	Cytochrome P450 CYP2 subfamily
Os04g0415900	—	—	—	—	183.978	6070.49	-5.04421	0	-
Os04g0454200	—	—	—	—	47.9387	3399.19	-6.14786	0	Predicted transporter (major facilitator superfamily)
Os04g0465600	—	—	—	—	795.743	7068.85	-3.1511	0	-
Os04g0500700	—	—	—	—	3814.58	16125.3	-2.07973	0	-
Os04g0508300	—	—	—	—	32465.6	14484	1.16445	0	Glutaredoxin and related proteins
Os05g0519700	—	—	—	—	1707.71	5201.39	-1.60684	0	Chaperone HSP104 and related ATP-dependent Clp proteases
Os03g0171900	—	—	—	—	765.395	4507.55	-2.55807	0	Similar to Alanine:glyoxylate aminotransferase-like protein
Os05g0227600	—	—	—	—	10520	30163.9	-1.51969	0	-
Os05g0176100	—	—	—	—	565.162	2686.87	-2.24919	0	-
Os05g0163700	—	—	—	—	2954.98	637.801	2.21197	0	Glutaryl-CoA dehydrogenase
Os01g0160700	—	—	—	—	1773.4	11908.5	-2.74739	0	Leucine-rich repeat (LRR) protein, contains calponin homology domain
Os10g0473800	—	—	—	—	38858.5	275211	-2.82424	0	Similar to Plastidal protoporphyrinogen oxidase
Os05g0196700	—	—	—	—	4146.22	301.371	3.78219	0	-
Os05g0230700	—	—	—	—	5609.28	15660.4	-1.48123	0	-
Os09g0567900	—	—	—	—	26631.3	430.729	5.9502	0	Predicted chitinase
Os05g0399700	—	—	—	—	18686.7	386511	-4.37043	0	Predicted chitinase
Os05g0514300	—	—	—	—	3255.1	8781.74	-1.43181	0	Tub family proteins
Os06g0697000	—	—	—	—	7847.74	22896.5	-1.54477	0	-
Os06g0688200	—	—	—	—	21911.3	4104.48	2.4164	0	-
Os06g0682900	—	—	—	—	1703.5	6780	-1.99278	0	-
Os06g0676000	—	—	—	—	4327.03	1122.53	1.94663	0	Mn2+ and Fe2+ transporters of the NRAMP family
Os11g0644750	—	—	—	—	224.761	5019.99	-4.48122	0	-
Os06g0129900	—	—	—	—	9430.9	3014.84	1.64532	0	Cytochrome P450 CYP4/CYP19/CYP26 subfamilies
Os06g0106800	—	—	—	—	7082	390.968	4.17904	0	-
Os06g0133900	—	—	—	—	912.723	4083.71	-2.16163	0	Pentafunctional AROM protein
Os06g0194000	—	—	—	—	3291.55	10367.9	-1.65529	0	-
Os06g0335500	—	—	—	—	3242.8	13669.5	-2.07565	0	-
Os06g0683400	—	—	—	—	9002.48	1686.53	2.41627	0	Ca2+-binding protein (centrin/caltractin), EF-Hand superfamily protein
Os06g0112800	—	—	—	—	2605.82	7983.73	-1.61532	0	Beta-1,3-glucuronyltransferase B3GAT1/SQV-8
Os07g0622200	—	—	—	—	1871.44	9860.31	-2.39748	0	-
Os07g0599600	—	—	—	—	405.787	4417.01	-3.44427	0	-
Os12g0630100	—	—	—	—	141424	6273.17	4.49469	0	-
Os07g0141400	—	—	—	—	14367	30688.5	-1.09494	0	-
Os07g0129200	—	—	—	—	10123.3	1001.69	3.33717	0	Defense-related protein containing SCP domain
Os07g0448100	—	—	—	—	6833.82	1238.52	2.46407	0	Aquaporin (major intrinsic protein family)
Os01g0609900	—	—	—	—	2052.58	846.692	1.27753	0	Pleiotropic drug resistance proteins (PDR1-15), ABC superfamily
Os07g0574800	—	—	—	—	1469.28	5021.91	-1.77313	0	Alpha tubulin
Os08g0500700	—	—	—	—	9239.36	22521.3	-1.28542	0	Endoplasmic reticulum glucose-regulated protein (GRP94/endoplasmin), HSP90 family
Os08g0478700	—	—	—	—	42917	11671.9	1.87852	0	Mitochondrial oxoglutarate/malate carrier proteins
Os08g0435900	—	—	—	—	11393	32178.8	-1.49796	0	-
Os08g0160500	—	—	—	—	254.522	1417.77	-2.47776	0	-
Os09g0533900	—	—	—	—	543.679	3766.53	-2.79241	0	-
Os09g0522200	—	—	—	—	7244.5	1439.62	2.3312	0	-
Os04g0692500	—	—	—	—	278.03	4880.11	-4.1336	0	Predicted membrane protein, contains DoH and Cytochrome b-561/ferric reductase transmembrane domains
Os09g0497500	—	—	—	—	51.8316	3656.83	-6.14062	0	Cysteine proteinase Cathepsin L
Os02g0574100	—	—	—	—	996.63	3946.51	-1.98545	0	Inositol-1,4,5-triphosphate 5-phosphatase (synaptojanin), INP51/INP52/INP53 family
Os09g0381400	—	—	—	—	150.323	6634.23	-5.46379	0	Cysteine proteinase Cathepsin L
Os09g0381400	—	—	—	—	208.996	8308.96	-5.31312	0	Cysteine proteinase Cathepsin L
Os09g0425900	—	—	—	—	10517.1	4730.19	1.15277	0	-
Os09g0433800	—	—	—	—	2008.74	12560.1	-2.64448	0	-
Os09g0434500	—	—	—	—	8940.15	23546.1	-1.39711	0	-
Os09g0484200	—	—	—	—	21437.9	54695.6	-1.35126	0	-
Os10g0505700	—	—	—	—	24668.7	8730.97	1.49847	0	-
Os10g0148700	—	—	—	—	324.274	5303.22	-4.03158	0	-
Os10g0416500	—	—	—	—	12858.1	129.097	6.63808	0	-
Os03g0661600	—	—	—	—	4406.21	1609.13	1.45325	0	Alpha Amylase
Os04g0359100	—	—	—	—	316.538	3118.04	-3.30018	0	Zinc-binding oxidoreductase
Os10g0542900	—	—	—	—	13990.3	1675.41	3.06184	0	Predicted chitinase
Os11g0455500	—	—	—	—	6663.79	39004.2	-2.54921	0	S-adenosylhomocysteine hydrolase
Os11g0242800	—	—	—	—	24094	52126.5	-1.11334	0	-
Os11g0247300	—	—	—	—	30351.4	89948.2	-1.56733	0	Alpha tubulin
Os11g0455800	—	—	—	—	1289.48	12973.7	-3.33073	0	Glycine/serine hydroxymethyltransferase
Os11g0704500	—	—	—	—	11871.8	306.288	5.27651	0	-
Os12g0629700	—	—	—	—	21472.6	1582.57	3.76216	0	-
Os12g0115700	—	—	—	—	481.718	6280.59	-3.70464	0	-
Os12g0183100	—	—	—	—	6486.84	1659.69	1.9666	0	Branched chain alpha-keto acid dehydrogenase complex, alpha subunit
Os12g0623900	—	—	—	—	2195.22	20394.9	-3.21577	0	Methionine synthase II (cobalamin-independent)
Os12g0624000	—	—	—	—	1198.75	4859.95	-2.01941	0	Methionine synthase II (cobalamin-independent)
Os05g0518600	—	—	—	—	3451.3	1278.53	1.43266	0	Trehalose-6-phosphate synthase component TPS1 and related subunits
Os04g0398500	—	—	—	—	3378.23	9781.29	-1.53376	0	Ubiquinol cytochrome c reductase, subunit RIP1
Os08g0441500	—	—	—	—	928.966	4456.04	-2.26206	0	Flavonol reductase/cinnamoyl-CoA reductase
Os02g0626600	—	—	—	—	24457.2	182171	-2.89696	0	Phenylalanine and histidine ammonia-lyase
Os04g0518200	—	—	—	—	341.266	9540.63	-4.80512	0	Phenylalanine and histidine ammonia-lyase
Os04g0678700	—	—	—	—	11557.8	27854	-1.26902	0	Dehydrogenases with different specificities (related to short-chain alcohol dehydrogenases)
Os08g0498100	—	—	—	—	4655.65	14166.2	-1.6054	0	O-methyltransferase
Os10g0118200	—	—	—	—	1665.9	11324.9	-2.76513	0	Hydroxyindole-O-methyltransferase and related SAM-dependent methyltransferases
Os01g0369500	—	—	—	—	225679	9196.68	4.61701	0	-
Os11g0592200	—	—	—	—	7560.56	1484.73	2.3483	0	-
Os06g0124400	—	—	—	—	247.7	2616.1	-3.40075	0	-
Os01g0816100	—	—	—	—	11708.4	3020.6	1.95464	0	-
Os06g0335500	—	—	—	—	38890.7	6747.49	2.527	0	-
Os01g0709250	—	—	—	—	32008	67815.4	-1.08318	0	-
Os03g0734300	—	—	—	—	6460.39	1625.54	1.9907	0	-
Os11g0224400	—	—	—	—	1344.55	16746.7	-3.63868	0	-
Os01g0104400	—	—	—	—	4230.09	14647.6	-1.79191	0	-
Os06g0710300	—	—	—	—	29955.6	79265.8	-1.40387	0	-
Os05g0470000	—	—	—	—	3012.87	9907.29	-1.71735	0	-
Os08g0331000	—	—	—	—	14050.8	896.846	3.96964	0	-
Os07g0417200	—	—	—	—	7979.01	170.487	5.54848	0	-
Os06g0168700	—	—	—	—	881.218	5420.25	-2.62079	0	-
Os07g0609766	—	—	—	—	2015.79	296.577	2.76487	0	-
Os06g0574900	—	—	—	—	10152.7	30691.5	-1.59598	0	-
Os04g0571300	—	—	—	—	4666.25	996.534	2.22727	0	-
Os02g0739400	—	—	—	—	13054	237.168	5.78244	0	-
Os06g0244700	—	—	—	—	6318.96	70559.6	-3.48108	0	-
Os10g0451700	—	—	—	—	1519.45	6163.26	-2.02015	0	-
Os03g0766600	—	—	—	—	15239.5	1394.42	3.45007	0	-
Os03g0193000	—	—	—	—	24398	222849	-3.19123	0	-
Os09g0287000	—	—	—	—	12840.2	3653.63	1.81326	0	-
Os04g0552700	—	—	—	—	2004.03	585.127	1.77608	0	-
Os02g0267200	—	—	—	—	9801.65	1127.26	3.1202	0	-
Os02g0718600	—	—	—	—	9731.63	2095.41	2.21545	0	-
Os12g0156500	—	—	—	—	6075.71	725.693	3.06562	0	-
Os02g0191600	—	—	—	—	11122	1290.8	3.10707	0	-
Os09g0526800	—	—	—	—	7079.81	895.689	2.98264	0	-
Os03g0736900	—	—	—	—	107931	40656.7	1.40854	0	-
Os01g0236400	—	—	—	—	7053.95	985.539	2.83945	0	-
Os08g0472100	—	—	—	—	22224.8	2165.92	3.35912	0	-
Os04g0357700	—	—	—	—	36990.3	8044.26	2.20112	0	-
Os01g0911800	—	—	—	—	14578.3	1642.62	3.14975	0	-
Os02g0184100	—	—	—	—	15456.3	5083.7	1.60424	0	-
Os01g0292900	—	—	—	—	7983.18	156.811	5.66987	0	-
Os06g0251700	—	—	—	—	4845.18	558.187	3.11773	0	-
Os03g0100200	—	—	—	—	7060.85	810.797	3.12243	0	-
Os06g0155300	—	—	—	—	9981.79	1197.58	3.05917	0	-
Os09g0348800	—	—	—	—	6852.54	893.049	2.93983	0	-
Os01g0384800	—	—	—	—	55274.2	13284	2.05691	0	-
Os04g0392100	—	—	—	—	9768.59	1072.57	3.18708	0	-
Os01g0203400	—	—	—	—	9087.89	1176.75	2.94914	0	-
Os01g0909400	—	—	—	—	54001.3	13850.7	1.96304	0	-
Os08g0510300	—	—	—	—	8735.59	1119.81	2.96366	0	-
Os02g0519100	—	—	—	—	21669.8	5370.12	2.01266	0	-
Os03g0437100	—	—	—	—	21610.6	1850.62	3.54566	0	-
Os09g0472900	50675.6	10449.7	2.27783	0	8252.94	1548.78	2.41378	1.14921e-305	-
Os04g0475600	—	—	—	—	282.655	3078.2	-3.44497	8.46865e-305	Iron/ascorbate family oxidoreductases
Os07g0169600	—	—	—	—	615.835	4187.68	-3.44402	8.46865e-305	Iron/ascorbate family oxidoreductases
Os01g0111900	—	—	—	—	3015.69	11092.3	-1.87899	1.23557e-304	-
Os04g0532500	33.8499	1562.76	-5.5288	7.07649e-146	976.245	6057.06	-2.6333	2.33135e-302	Regulatory protein MLP and related LIM proteins
Os06g0178900	—	—	—	—	359.773	1823.61	-2.34164	1.94422e-300	-
Os07g0603300	—	—	—	—	458.942	1764.96	-1.94325	8.0901e-300	-
Os03g0100100	63.7122	1474.2	-4.53222	4.10141e-133	1456.5	7075	-2.28022	1.9226e-299	-
Os01g0550800	—	—	—	—	1686.63	78.9955	4.41623	5.31419e-299	-
Os05g0160300	—	—	—	—	430.855	6850.07	-3.99085	1.04279e-297	-
Os08g0125300	—	—	—	—	3402.12	993.875	1.7753	2.37326e-297	-
Os02g0301100	4399.46	12958	-1.55845	3.44e-147	2390.46	10516.9	-2.21545	3.0151e-297	Multitransmembrane protein
Os08g0535200	30.1299	102.312	-1.73884	3.16e-32	554.608	3712.5	-2.74285	3.0151e-297	Multitransmembrane protein
Os03g0399000	7.80276	883.177	-6.82257	1.0412e-241	4107.81	1746.81	1.23364	2.6147e-296	-
Os05g0500900	—	—	—	—	135.963	1440.62	-3.40541	1.25977e-295	-
Os02g0181300	2252.98	670.873	1.74772	5.0804e-128	3949.17	1035.07	1.93182	1.10571e-294	WRKY71
Os11g0530600	81.1222	218.712	-1.37775	7.56e-16	231.522	1131.92	-2.45723	1.10571e-294	-
Os07g0596600	—	—	—	—	2518.52	638.679	1.97941	1.57688e-294	Predicted transporter (major facilitator superfamily)
Os01g0155800	384.227	7576.88	-4.30157	0	5240.85	245.314	4.4171	1.36258e-292	-
Os06g0163300	3536.09	1575.99	1.16589	1.75919e-99	764.923	4057.62	-2.40725	1.34661e-291	-
Os11g0523800	—	—	—	—	473.547	1933.73	-2.02981	1.04844e-290	-
Os04g0668400	661.949	18629.2	-4.8147	0	7412.89	26784	-1.85326	3.28997e-289	-
Os02g0670900	—	—	—	—	1480.33	4908.25	-1.72929	3.53071e-289	Amino acid transporters
Os06g0549900	576.001	25.1957	4.51482	2.80038e-129	1183.23	17.8527	6.05045	1.01663e-287	-
Os12g0115300	—	—	—	—	170.057	3721.42	-4.45176	1.29524e-287	-
Os05g0563000	—	—	—	—	154.763	2479.34	-4.00182	1.56885e-287	-
Os10g0571200	—	—	—	—	6214.82	2757.74	1.17223	1.71954e-286	Pyruvate kinase
Os04g0223901	—	—	—	—	37.1395	1315.44	-5.14644	1.91822e-286	Flavin-containing monooxygenase
Os10g0132400	—	—	—	—	2639.53	853.205	1.62932	3.68688e-286	-
Os07g0616200	590.644	1340.76	-1.18269	1.84923e-68	454.617	2488.06	-2.4523	3.78517e-286	3-oxoacyl-(acyl-carrier-protein) synthase (I and II)
Os03g0362200	—	—	—	—	2204.5	8709.17	-1.98208	4.2066e-285	-
Os02g0214400	18.954	465.591	-4.61849	2.15254e-91	179.922	1960.28	-3.44562	1.70549e-283	-
Os10g0501900	—	—	—	—	2082.19	7370.72	-1.8237	2.27589e-280	-
Os01g0946500	865.041	2574.54	-1.57347	6.56372e-97	456.112	2462.94	-2.73472	3.16013e-280	Beta-glucosidase, lactase phlorizinhydrolase, and related proteins
Os06g0165800	—	—	—	—	2553.49	8147.3	-1.67385	3.16013e-280	O-methyltransferase
Os07g0582400	1074.33	400.404	1.4239	2.54831e-66	1990.88	376.801	2.40153	1.48959e-279	Predicted transporter (major facilitator superfamily)
Os06g0717200	—	—	—	—	967.331	197.416	2.29277	5.97791e-279	Serine/threonine protein kinase
Os02g0174200	—	—	—	—	1300.19	347.285	1.90452	8.3415e-277	Putative serine/threonine protein kinase
Os03g0401300	4601.79	1649.42	1.48024	0	514.402	2010.92	-1.96689	1.09194e-276	Glycosyltransferase
Os10g0533500	—	—	—	—	594.925	3759.82	-2.65989	4.18137e-276	-
Os01g0315800	—	—	—	—	2244.05	6184.21	-1.46249	1.00314e-275	dTDP-glucose 4-6-dehydratase/UDP-glucuronic acid decarboxylase
Os11g0147800	20308.4	7649.49	1.40864	0	4763.16	12290.3	-1.36753	4.67779e-275	Asparagine synthase (glutamine-hydrolyzing)
Os11g0289700	—	—	—	—	2843.78	6835.3	-1.26519	2.66852e-272	Cytochrome P450 CYP4/CYP19/CYP26 subfamilies
Os11g0246900	—	—	—	—	1016.1	3296.97	-1.69809	6.2357e-272	-
Os01g0817700	—	—	—	—	2248.91	5569.46	-1.30831	6.53355e-272	Phosphoglycerate mutase
Os01g0212400	102834	37568.8	1.45271	0	69229	32792.2	1.07802	7.03334e-272	-
Os02g0246900	2.39619	904.277	-8.55988	2.13567e-194	1635.74	4591.56	-1.48904	1.80491e-271	-
Os06g0144900	0.003	760.99	-17.9526	2.60136e-104	5692.73	2596.45	1.13258	9.37643e-271	-
Os02g0606400	29.0917	6847.76	-7.87888	0	8918.46	21026.7	-1.23735	7.02303e-270	Calmodulin and related proteins (EF-Hand superfamily)
Os01g0551100	—	—	—	—	73.6488	2497.78	-5.08384	3.84368e-269	Ribonuclease III domain containing protein
Os02g0520500	—	—	—	—	514.945	5772.28	-3.48665	5.89599e-269	-
Os01g0846300	1690.95	6099.14	-1.85077	0	4913.03	1958.57	1.32681	1.37088e-268	Serine/threonine protein phosphatase
Os10g0204400	1806.49	14761.4	-3.03057	0	19252.6	7700.96	1.32194	1.53295e-267	-
Os02g0300700	1139.53	3186.54	-1.48355	1.22636e-64	6805.85	1292.69	2.3964	8.238e-267	Translation initiation factor 1A (eIF-1A)
Os12g0612700	1352.83	534.512	1.33968	4.6e-10	189.237	428.374	-1.17868	8.238e-267	Transcription factor HEX, contains HOX and HALZ domains
Os01g0126100	578.092	37.4236	3.94928	1.09768e-121	9.31287	1207.73	-7.01886	1.33909e-266	Multicopper oxidases
Os01g0916400	—	—	—	—	3526.27	7873	-1.15877	1.5319e-266	Selenium-binding protein
Os10g0510400	—	—	—	—	7102.25	348.413	4.34941	2.48934e-266	-
Os05g0495700	—	—	—	—	2519.39	617.669	2.02817	4.19883e-266	Glycerol-3-phosphate dehydrogenase/dihydroxyacetone 3-phosphate reductase
Os03g0212700	—	—	—	—	2651.22	6261.65	-1.23989	5.34044e-265	Mitochondrial processing peptidase, beta subunit, and related enzymes (insulinase superfamily)
Os03g0754500	—	—	—	—	338.002	2241.8	-2.72956	6.09113e-265	-
Os04g0380300	—	—	—	—	2497.83	462.446	2.43332	7.58194e-263	Proteins containing BTB/POZ and Kelch domains, involved in regulatory/signal transduction processes
Os04g0500400	—	—	—	—	400.118	2125.15	-2.40907	2.78657e-262	-
Os04g0689000	6898.67	2455.16	1.4905	6.84875e-301	2731.51	498.075	2.45526	1.88185e-260	-
Os03g0191900	—	—	—	—	1722.38	168.678	3.35206	2.49654e-260	-
Os05g0135500	1171.27	220.882	2.40672	2.14467e-96	32.8546	1842.34	-5.8093	1.92487e-259	-
Os06g0107600	—	—	—	—	2210.15	314.845	2.81143	6.96878e-258	-
Os01g0770000	—	—	—	—	574.054	2572.93	-2.16415	1.59905e-257	-
Os02g0759400	—	—	—	—	2390.87	520.07	2.20076	2.27032e-257	Predicted E3 ubiquitin ligase
Os02g0715300	1785.89	811.353	1.13824	2.01229e-28	257.003	3808.82	-3.88949	8.21066e-257	-
Os02g0801600	23.2087	2067.68	-6.47721	9.64768e-122	1750.75	9126.79	-2.38213	1.63694e-256	-
Os01g0182200	—	—	—	—	316.097	3091.43	-3.28983	2.78099e-255	Aquaporin (major intrinsic protein family)
Os02g0605900	1633.36	228.037	2.84051	1.99255e-133	2616.06	300.291	3.12296	2.18367e-251	Predicted chitinase
Os04g0458900	3.51603	1183.44	-8.39482	1.67872e-266	2735.62	6150.47	-1.16883	1.85277e-250	-
Os04g0671200	—	—	—	—	4156.6	1729.81	1.26479	1.71969e-249	Amine oxidase
Os02g0540700	443.028	178.374	1.31249	1.67577e-22	1434.55	142.626	3.33029	8.40265e-249	Chaperone-dependent E3 ubiquitin protein ligase (contains TPR repeats)
Os02g0133200	12.4968	1364.46	-6.77063	0	1126.42	3327.94	-1.56288	1.48659e-248	Phosphatidylinositol transfer protein SEC14 and related proteins
Os06g0142400	—	—	—	—	545.938	6610.81	-3.59802	7.79642e-248	-
Os02g0814100	—	—	—	—	2648.52	1157.2	1.19455	1.29587e-247	Uncharacterized conserved protein
Os08g0482600	3256.52	1547.29	1.07359	3.98091e-43	4229.98	539	2.9723	3.82113e-247	-
Os02g0702300	564.495	189.232	1.57681	2.51577e-26	100.036	1972.31	-4.30129	4.25284e-247	-
Os12g0637100	—	—	—	—	2473.99	646.415	1.93631	1.38253e-246	Purple acid phosphatase
Os07g0683900	—	—	—	—	5919.13	2515.58	1.23449	4.60572e-246	-
Os05g0494200	—	—	—	—	9256.84	2087.66	2.14864	3.54304e-244	-
Os05g0399300	4533.57	18105	-1.99767	0	7039.77	3048.46	1.20745	2.93747e-243	Chitinase
Os07g0680600	518.963	185.647	1.48307	3.36417e-43	1452.08	297.717	2.28611	3.68149e-243	-
Os08g0505200	1256.18	613.76	1.0333	9.97015e-62	305.849	1599.73	-2.38694	2.30481e-242	-
Os01g0878800	—	—	—	—	862.11	3864.09	-2.16418	2.19417e-241	-
Os04g0445700	—	—	—	—	1169.2	3481.6	-1.57423	7.49583e-241	3-oxoacyl-(acyl-carrier-protein) synthase (I and II)
Os03g0220100	—	—	—	—	3167.41	431.025	2.87746	4.11705e-240	-
Os12g0628100	—	—	—	—	7234.97	1764.81	2.03548	6.283e-240	Actin depolymerizing factor
Os03g0741100	1272.88	216.59	2.55505	3.73146e-100	2836.13	498.054	2.50955	7.64756e-240	-
Os05g0476700	—	—	—	—	1459.74	332.003	2.13644	3.19319e-239	Chaperone-dependent E3 ubiquitin protein ligase (contains TPR repeats)
Os03g0161200	—	—	—	—	3945.23	1937.48	1.02593	1.39362e-237	Sulfate/bicarbonate/oxalate exchanger SAT-1 and related transporters (SLC26 family)
Os11g0116300	2142.53	1039.22	1.04381	1.97468e-34	537.52	3951.23	-2.87791	1.50349e-237	-
Os01g0130000	894.305	3508.28	-1.97192	5.81488e-284	3063.13	875.042	1.80758	1.12757e-236	Mitochondrial Fe2+ transporter MMT1 and related transporters (cation diffusion facilitator superfamily)
Os05g0173700	11.3364	175.885	-3.95559	2.17281e-23	2855.34	588.931	2.27749	1.3381e-236	DNA replication licensing factor, MCM4 component
Os12g0420400	—	—	—	—	9565.74	19663	-1.03953	2.27703e-235	-
Os03g0790900	—	—	—	—	253.292	1042.25	-2.04083	1.35693e-233	Xanthine dehydrogenase
Os02g0736400	1480.52	4027.77	-1.44388	4.58828e-225	3440.12	1167	1.55965	7.48865e-233	Dihydropyrimidine dehydrogenase
Os05g0454500	—	—	—	—	7179.64	1776.04	2.01525	1.20057e-232	-
Os01g0311700	10.231	4145.45	-8.66244	0	3052.54	9398.87	-1.62248	1.30183e-232	-
Os01g0158600	—	—	—	—	3462.73	8519.18	-1.29881	2.73008e-232	Leucine-rich repeat protein
Os04g0600300	—	—	—	—	9711.76	1127.19	3.107	5.54288e-232	-
Os08g0408500	8.49963	1661.42	-7.61081	3.42908e-78	1404.55	8617.06	-2.61709	4.58934e-231	-
Os03g0106800	33.2755	2892.27	-6.4416	0	1367.89	5370.94	-1.97322	8.18618e-231	-
Os03g0337100	24.4778	13912.2	-9.15066	0	10621.5	27391.9	-1.36677	5.90116e-230	-
Os08g0389700	—	—	—	—	5143.19	2473.18	1.0563	3.63739e-229	-
Os03g0184300	—	—	—	—	692.211	2456.61	-1.82739	1.42319e-228	Glycosyl transferase, family 8 - glycogenin
Os01g0195200	3456.98	1583.45	1.12644	1.71545e-128	3643.78	1403.12	1.3768	1.63095e-228	MEKK and related serine/threonine protein kinases
Os01g0257300	386.147	1776.14	-2.20153	8.57579e-47	6048.43	8.33646	9.50291	1.77648e-228	-
Os09g0522000	254.668	38.5955	2.72211	1.90538e-16	3312.13	496.169	2.73885	3.58418e-228	-
Os03g0764100	—	—	—	—	3661.26	259.01	3.82126	1.77545e-227	-
Os05g0186300	—	—	—	—	164.543	1362.52	-3.04974	4.11333e-227	NADP+-dependent malic enzyme
Os01g0702700	157.206	533.409	-1.76259	1e-85	80.7039	463.929	-2.5232	1.18591e-226	Transcription factor, Myb superfamily
Os05g0199100	808.324	2721.45	-1.75137	3.48191e-45	8565.67	1524.51	2.49022	1.31828e-225	-
Os03g0752700	—	—	—	—	371.414	1016.46	-1.45245	3.45078e-225	-
Os08g0223900	—	—	—	—	5198.55	1146.29	2.18113	4.48988e-225	Similar to cycloartenol synthase
Os10g0181600	—	—	—	—	4903.92	1366.41	1.84355	1.63239e-224	-
Os04g0573200	—	—	—	—	3227.25	8473.59	-1.39267	1.84443e-223	Copper chaperone
Os09g0248300	—	—	—	—	834.337	4938.94	-2.5655	9.16931e-223	-
Os07g0462200	—	—	—	—	1811.65	7255.83	-2.00184	5.93438e-222	-
Os01g0210200	1155.08	2633.83	-1.18917	1.35e-81	1455.08	5820.13	-2.13917	8.03823e-222	Transcription factor, Myb superfamily
Os01g0866600	—	—	—	—	13403.6	4292.3	1.6428	2.17657e-221	BolA (bacterial stress-induced morphogen)-related protein
Os01g0314800	—	—	—	—	7778.12	1237.78	2.65166	3.15856e-221	-
Os01g0788400	—	—	—	—	1628.43	358.674	2.18274	8.49477e-221	-
Os01g0178400	—	—	—	—	4963.42	2142.05	1.21234	4.60495e-220	Protein phosphatase 2C-related domain containing protein
Os10g0148000	135001	1429.25	6.56156	0	144.704	4588.64	-4.98689	5.46889e-220	-
Os09g0519000	—	—	—	—	500.721	2761.35	-2.46329	1.89316e-219	-
Os04g0605100	—	—	—	—	5057.72	1938.54	1.38352	8.82156e-219	-
Os01g0282800	—	—	—	—	1239.38	3842.35	-1.63237	1.40656e-218	Beta tubulin
Os04g0586500	—	—	—	—	1623.31	331.407	2.29227	3.21237e-218	-
Os02g0739100	677.881	251.113	1.4327	1.53268e-40	2030.15	512.839	1.98501	4.21778e-218	Rho GTPase effector BNI1 and related formins
Os03g0255500	674.558	4245.6	-2.65396	0	1749.96	525.012	1.7369	1.02116e-217	-
Os02g0205500	—	—	—	—	3911.83	1569.43	1.31761	4.0325e-217	-
Os09g0477100	—	—	—	—	116.353	1196.44	-3.36217	9.4437e-216	-
Os10g0370500	—	—	—	—	72.9849	1960.64	-4.74759	4.2793e-215	-
Os01g0621600	—	—	—	—	2021.27	355.509	2.5073	5.32427e-215	Serine/threonine protein kinase
Os05g0183300	—	—	—	—	9475.43	1228.2	2.94765	1.08584e-214	-
Os01g0517500	2.46819	653.503	-8.0486	1.1857e-109	1402.68	4257.15	-1.6017	4.81894e-214	-
Os01g0711400	—	—	—	—	1044.94	2513.03	-1.26601	5.53937e-214	Glycine dehydrogenase (decarboxylating)
Os01g0719700	—	—	—	—	1566.01	76.6171	4.35328	7.82568e-214	Iron/ascorbate family oxidoreductases
Os04g0444800	—	—	—	—	1678.37	3818.35	-1.18589	1.88404e-212	Ferric reductase, NADH/NADPH oxidase and related proteins
Os03g0412800	2094.93	483.302	2.1159	1.53863e-151	150.995	1823.75	-3.59434	2.28187e-212	Glucose-6-phosphate/phosphate and phosphoenolpyruvate/phosphate antiporter
Os04g0604300	2053.25	362.821	2.50058	8.49081e-146	3382.54	818.51	2.04704	2.41034e-212	-
Os06g0634300	—	—	—	—	3165.3	800.682	1.98304	1.78114e-211	Predicted NUDIX hydrolase FGF-2 and related proteins
Os01g0855000	1023.04	2126.18	-1.0554	5.21073e-31	3746.46	498.881	2.90876	3.99151e-210	-
Os01g0624500	—	—	—	—	1539.32	3508.09	-1.18839	4.82595e-210	Molecular chaperones HSP105/HSP110/SSE1, HSP70 superfamily
Os03g0268400	—	—	—	—	3090.63	6559.27	-1.08564	1.21372e-209	mannose-1-phosphate guanyl transferase 3
Os08g0402100	20.9315	970.609	-5.53514	4.043e-205	757.641	2846.68	-1.9097	1.81437e-209	-
Os01g0197400	—	—	—	—	3750.31	899.135	2.0604	2.6442e-209	-
Os03g0218500	—	—	—	—	670.678	2381.73	-1.82832	3.13417e-209	Molecular chaperones HSP70/HSC70, HSP70 superfamily
Os02g0437200	2021.16	971.431	1.057	7.24959e-43	4153.33	1314.48	1.65978	9.18617e-209	SNAP-25 (synaptosome-associated protein) component of SNARE complex
Os03g0703300	—	—	—	—	1587.59	357.619	2.15034	9.46276e-209	-
Os07g0638100	—	—	—	—	299.75	1937.5	-2.69237	5.77842e-208	-
Os07g0106200	—	—	—	—	1787.87	447.938	1.99687	4.55421e-207	Predicted transporter (major facilitator superfamily)
Os06g0691600	1869.09	3821.58	-1.03183	1.15218e-53	5509.39	1412.35	1.9638	2.57675e-206	Calmodulin and related proteins (EF-Hand superfamily)
Os10g0471100	—	—	—	—	1003.55	2901.52	-1.53169	3.74539e-206	-
Os05g0320700	—	—	—	—	1391.72	3846.8	-1.46679	1.74614e-205	Cytochrome P450 CYP2 subfamily
Os06g0573600	747.022	3683.84	-2.30199	0	2897.04	1369.1	1.08135	2.14529e-205	Beta-galactosidase
Os02g0809800	—	—	—	—	172.81	1036.03	-2.58381	2.75042e-205	Predicted small molecule transporter
Os12g0169600	—	—	—	—	2418.76	19.2467	6.97351	4.26102e-205	-
Os02g0527200	1889.59	3923.23	-1.05397	1.04292e-66	5878.5	1903.65	1.62668	2.35432e-204	-
Os11g0655900	610.557	1428.98	-1.22679	2.28513e-17	4649.97	350.083	3.73145	3.3516e-204	Glutaredoxin and related proteins
Os05g0574400	—	—	—	—	3212.42	7574.59	-1.23751	8.96001e-204	NAD-dependent malate dehydrogenase
Os02g0778600	0.003	602.147	-17.6148	7.85562e-95	812.619	2786.85	-1.77799	2.30445e-203	-
Os05g0584532	—	—	—	—	11900.4	5043.44	1.23853	2.36374e-202	-
Os09g0298200	—	—	—	—	754.62	2671.61	-1.82389	3.09762e-202	GDP-mannose pyrophosphorylase/mannose-1-phosphate guanylyltransferase
Os06g0710700	—	—	—	—	674.463	2641.25	-1.96941	7.4226e-202	-
Os03g0718100	—	—	—	—	4329.8	9015.56	-1.05812	8.00773e-202	Actin and related proteins
Os08g0321000	—	—	—	—	1450.61	4208.27	-1.53657	8.30492e-202	-
Os02g0169900	—	—	—	—	3468.41	1156.35	1.5847	8.58941e-202	Inositol-1,4,5-triphosphate 5-phosphatase (synaptojanin), INP51/INP52/INP53 family
Os02g0587000	—	—	—	—	2725.91	364.065	2.90447	1.42657e-201	-
Os10g0562100	—	—	—	—	3095.65	8006.46	-1.37092	1.87485e-201	Zuotin and related molecular chaperones (DnaJ superfamily), contains DNA-binding domains
Os07g0674800	—	—	—	—	16289.7	3732.02	2.12593	2.54019e-201	-
Os01g0290100	—	—	—	—	2127.46	7372.79	-1.79308	1.01394e-200	Similar to cysteine sulfinate desulfinase/cysteine desulfurase and related enzymes
Os05g0183100	—	—	—	—	10376.8	4902.25	1.08184	1.90389e-200	-
Os07g0624600	—	—	—	—	1245.72	57.3763	4.44038	2.00616e-200	Trehalose-6-phosphate synthase component TPS1 and related subunits
Os01g0231000	—	—	—	—	2768.52	7461.05	-1.43027	2.00826e-200	-
Os03g0400700	—	—	—	—	5111.88	211.081	4.59799	2.30576e-200	-
Os06g0647400	—	—	—	—	1304.26	232.616	2.48721	2.61224e-200	Prolylcarboxypeptidase (angiotensinase C)
Os05g0531000	—	—	—	—	4173.91	602.922	2.79136	2.70286e-200	-
Os08g0505700	0.003	933.711	-18.2477	2.36769e-28	625.286	7987.82	-3.67521	2.59134e-199	-
Os05g0550600	—	—	—	—	9244.29	20805.3	-1.17032	1.03576e-198	-
Os09g0458900	5036.46	11929.5	-1.24405	3.399e-128	9684	2640.53	1.87478	4.06855e-198	Calmodulin and related proteins (EF-Hand superfamily)
Os10g0180000	—	—	—	—	634.636	2684.1	-2.08044	3.72173e-197	Acetylglucosaminyltransferase EXT1/exostosin 1
Os01g0699400	406.486	1117.57	-1.45909	6.95818e-65	1388.92	179.361	2.95302	2.60266e-196	MEKK and related serine/threonine protein kinases
Os12g0147800	—	—	—	—	1002.81	2422.59	-1.27249	5.76113e-196	-
Os05g0105000	—	—	—	—	8636.58	1123.88	2.94197	9.11883e-196	-
Os02g0167300	—	—	—	—	1505.98	4136.94	-1.45786	1.39944e-195	Beta tubulin
Os05g0477900	—	—	—	—	8509.16	2871.88	1.56702	3.462e-195	-
Os02g0236000	5080.56	2435.09	1.06101	2.01423e-162	1534.42	4243.28	-1.46749	4.51297e-195	Aspartate aminotransferase/Glutamic oxaloacetic transaminase AAT1/GOT2
Os09g0248100	—	—	—	—	1499.89	381.711	1.9743	6.56287e-195	-
Os04g0413200	—	—	—	—	748.162	32.9784	4.50376	1.28658e-194	Beta-fructofuranosidase (invertase)
Os07g0185900	—	—	—	—	25691.7	12518.1	1.03729	2.93079e-194	-
Os01g0783700	712.172	1618.1	-1.184	4.05646e-63	1038.37	3510.52	-1.75737	6.74857e-193	EF-Hand type domain containing protein
Os01g0222500	324.898	80.0551	2.02092	2.196e-59	611.108	73.6749	3.05218	1.07422e-192	Apoptotic ATPase
Os09g0433700	—	—	—	—	307.529	1956.81	-2.66971	3.28415e-192	-
Os03g0180900	—	—	—	—	4241.92	457.858	3.21174	7.10052e-192	-
Os02g0823900	—	—	—	—	14927.5	3383.4	2.14142	7.28028e-192	-
Os04g0463500	2249.43	706.715	1.67036	5.10824e-99	3510.27	1042.95	1.75092	1.61404e-191	Anthranilate synthase, beta chain
Os02g0740700	—	—	—	—	2094.04	470.096	2.15527	5.51732e-191	Gelatinase A and related matrix metalloproteases
Os02g0670500	2987.37	11743.7	-1.97494	0	635.386	2677.3	-2.07508	3.06886e-190	-
Os02g0780200	173.245	2842.41	-4.03623	0	1023.61	2621.95	-1.35697	1.12745e-189	Subtilisin-related protease/Vacuolar protease B
Os01g0111100	1451.87	280.493	2.37188	2.81567e-77	2483.99	289.607	3.1005	3.82231e-189	Cytochrome P450 CYP4/CYP19/CYP26 subfamilies
Os01g0864500	203.562	93.8634	1.11684	9.01999e-05	1697.44	28.1601	5.91357	6.15007e-189	-
Os11g0167800	5547.6	22151.4	-1.99746	0	9916.7	21270.6	-1.10093	1.04022e-188	-
Os01g0609300	—	—	—	—	319.348	990.741	-1.63338	1.08647e-188	Pleiotropic drug resistance proteins (PDR1-15), ABC superfamily
Os11g0683600	217.732	5231.47	-4.58659	0	4402.29	682.109	2.69018	1.69213e-188	-
Os07g0274700	—	—	—	—	6445.98	1069.3	2.59174	3.13844e-188	-
Os05g0584600	—	—	—	—	283.151	1199.56	-2.08287	6.68904e-188	AAA+-type ATPase
Os06g0606000	—	—	—	—	1158.4	3475.17	-1.58496	2.58318e-187	Serine/threonine protein kinase
Os01g0644000	—	—	—	—	8459.64	2811.98	1.58901	1.0149e-185	-
Os01g0733200	58.0447	192.351	-1.72851	1.04e-06	89.1231	534.278	-2.97851	3.5543e-185	Heat shock transcription factor
Os05g0476100	—	—	—	—	7502.69	787.55	3.25197	3.88552e-185	-
Os10g0154700	277.355	634.247	-1.19331	1.69535e-12	2220.01	77.8303	4.83409	3.4602e-184	Cyclophilin type peptidyl-prolyl cis-trans isomerase
Os01g0165100	211.094	907.388	-2.10383	5.21631e-103	876.702	57.3201	3.93498	3.77824e-184	-
Os06g0255400	—	—	—	—	3983.4	764.228	2.38192	1.59438e-183	Diadenosine and diphosphoinositol polyphosphate phosphohydrolase
Os07g0412100	—	—	—	—	915.592	2644.02	-1.52996	2.23911e-183	-
Os02g0797300	0.003	714.992	-17.8626	5.08241e-176	567.553	1657.01	-1.54575	2.44969e-183	Plasma membrane H+-transporting ATPase
Os06g0698300	470.496	4598.32	-3.28885	0	2883.71	6890.14	-1.25661	2.65262e-183	Serine/threonine protein phosphatase
Os01g0976200	5.46831	496.753	-6.50529	4.48956e-204	477.375	27.1221	4.13758	3.60766e-183	-
Os01g0884300	—	—	—	—	5842.48	2703.47	1.11177	3.71777e-183	-
Os01g0633400	—	—	—	—	1984.76	487.277	2.02615	5.69192e-183	Cystathionine beta-synthase and related enzymes
Os05g0497300	—	—	—	—	7192.95	3262.13	1.14077	1.13666e-182	-
Os02g0765600	—	—	—	—	2559.18	8429.57	-1.71978	1.65932e-182	Alpha Amylase
Os12g0563600	—	—	—	—	1363.33	5310.7	-1.96176	1.8943e-182	-
Os01g0338600	1080.69	2316.39	-1.09992	1.14872e-26	4127.68	482.034	3.09813	3.80551e-182	Similar to cysteine sulfinate desulfinase/cysteine desulfurase and related enzymes
Os02g0253601	531.416	1117.74	-1.07267	5.73631e-20	3708.03	823.195	2.17135	1.12439e-181	EF-Hand type domain containing protein
Os04g0508600	1.10154	329.853	-8.22616	1.29771e-60	295.017	1694.45	-2.52195	4.29122e-181	G protein-coupled seven transmembrane receptor
Os10g0503500	—	—	—	—	1945.16	4287.86	-1.14037	1.44896e-180	NADP+-dependent malic enzyme
Os02g0196700	0.003	634.428	-17.6901	3.24164e-80	820.013	2991.08	-1.86695	4.23597e-180	-
Os01g0893400	—	—	—	—	2122.01	584.521	1.86011	6.99298e-180	CREB binding protein/P300 and related TAZ Zn-finger proteins
Os01g0889900	—	—	—	—	1292.21	427.569	1.59561	7.08478e-180	Serine/threonine protein kinase
Os04g0560700	—	—	—	—	7237.01	2411.06	1.58572	7.51264e-180	-
Os12g0288000	—	—	—	—	617.469	2652.95	-2.10316	9.41877e-180	-
Os03g0285800	3554.32	1520.6	1.22493	9.22886e-124	4360.91	1933.25	1.1736	2.39314e-179	Mitogen-activated protein kinase
Os08g0139200	—	—	—	—	478.781	3314.35	-2.79129	4.44926e-179	1,4-benzoquinone reductase-like; Trp repressor binding protein-like/protoplast-secreted protein
Os12g0181600	—	—	—	—	2051.62	639.211	1.6824	5.14901e-179	Amino acid transporters
Os06g0284200	—	—	—	—	237.805	1447.59	-2.6058	3.49449e-178	-
Os01g0283300	—	—	—	—	4085.6	9.24873	8.78708	3.79431e-178	-
Os07g0679000	—	—	—	—	1505.52	547.487	1.45936	4.16905e-178	-
Os10g0392400	3199.3	989.536	1.69293	5.96868e-86	4092.26	876.526	2.22303	1.0168e-177	-
Os07g0667100	0.003	304.726	-16.6322	1.82922e-57	271.436	1483.55	-2.45037	2.65263e-177	-
Os05g0577500	104.544	891.69	-3.09244	2.47819e-68	613.359	3422.11	-2.48008	2.97716e-177	EF-Hand type domain containing protein
Os02g0538700	2122.53	958.495	1.14694	7.10727e-41	139.281	2151.86	-3.94951	3.73914e-177	-
Os07g0564500	653.244	322.524	1.01822	4.32046e-26	979.662	140.407	2.80267	4.47622e-177	NADH-dehydrogenase (ubiquinone)
Os07g0238500	18.932	3349.37	-7.46692	2.45594e-109	1840.03	10232.7	-2.47538	1.10403e-176	-
Os03g0191800	—	—	—	—	197.2	1911.49	-3.27697	1.86056e-176	-
Os06g0239200	617.155	263.525	1.22769	1.19056e-06	4627.13	383.256	3.59374	2.23489e-176	-
Os04g0603200	—	—	—	—	2826.42	931.509	1.60133	2.63669e-176	Predicted E3 ubiquitin ligase
Os01g0723600	—	—	—	—	2716.4	927.341	1.55052	6.60003e-176	Ribose-phosphate pyrophosphokinase
Os10g0376200	573.708	1578.26	-1.45995	5.00092e-62	3201.26	935.311	1.77512	1.06514e-175	-
Os04g0136700	—	—	—	—	2654.1	7337.07	-1.46698	2.5327e-175	5'-AMP-activated protein kinase, gamma subunit
Os09g0248100	2017.42	155.01	3.70208	0	64.2515	1146.01	-4.15675	9.95292e-175	-
Os02g0275800	5.66535	337.077	-5.89477	5.98559e-95	329.732	1485.46	-2.17155	3.1001e-174	-
Os03g0250400	—	—	—	—	2308.04	240.55	3.26226	3.37782e-174	-
Os01g0126700	—	—	—	—	1091.03	7.10151	7.26335	4.91898e-174	Multicopper oxidases
Os03g0157400	—	—	—	—	1281.96	408.857	1.64868	5.79984e-174	Transporter, ABC superfamily (Breast cancer resistance protein)
Os11g0194475	—	—	—	—	1578.31	3839.4	-1.2825	9.18882e-174	-
Os09g0572700	—	—	—	—	2856.94	334.441	3.09465	1.23983e-173	-
Os01g0298400	333.718	63.9737	2.38308	8.2e-50	232.894	53.9737	2.15308	4.30414e-173	Transcription factor, Myb superfamily
Os03g0395900	—	—	—	—	2405.25	941.083	1.35379	9.93606e-173	SWAP mRNA splicing regulator
Os07g0671800	—	—	—	—	7866.7	1099.82	2.83849	1.76267e-172	-
Os09g0571200	2250.33	1014.22	1.14976	3.00509e-56	2351.01	507.42	2.21203	4.48084e-172	-
Os03g0694000	5204.23	14259.1	-1.45413	0	2033.27	212.465	3.25851	1.79373e-171	-
Os12g0563700	0.003	282.012	-16.5204	9.46761e-45	542.726	2273.27	-2.06647	2.07547e-171	-
Os08g0458200	—	—	—	—	1992.51	207.526	3.26322	3.68221e-171	-
Os06g0716700	135.851	1237.05	-3.18681	2.63982e-90	7597.96	3419.06	1.15201	5.88094e-171	HSP90 co-chaperone CPR7/Cyclophilin
Os12g0242500	—	—	—	—	2287.47	622.535	1.87752	1.09416e-170	-
Os07g0176600	—	—	—	—	859.863	108.845	2.98184	1.76806e-170	Serine/threonine protein kinase
Os01g0239200	—	—	—	—	4582.7	9186.03	-1.00324	2.92341e-170	Glucose-6-phosphate/phosphate and phosphoenolpyruvate/phosphate antiporter
Os02g0567100	—	—	—	—	1503.74	5660.36	-1.91234	7.66047e-170	Thioredoxin fold domain containing protein.
Os01g0839900	218.811	11327.2	-5.69397	0	2442.02	7272.52	-1.57438	3.54421e-169	-
Os02g0188600	22.5681	3755.27	-7.37849	4.54892e-186	1648.95	7596.34	-2.20376	7.17323e-169	-
Os01g0733500	—	—	—	—	149.571	1307.09	-3.12746	8.5053e-169	-
Os05g0399400	8830.29	2125.82	2.05444	0	1334.6	93.1258	3.84108	1.72934e-168	Chitinase
Os11g0539200	—	—	—	—	3292.04	1067.05	1.62535	3.15763e-168	-
Os01g0651500	0.003	443.698	-17.1743	3.25152e-84	454.759	1739.51	-1.93551	3.2788e-168	-
Os07g0231800	300.597	976.571	-1.69989	5.25108e-83	766.5	35.997	4.41234	8.95185e-168	-
Os02g0160400	8.71383	527.175	-5.91883	6.09003e-128	279.728	1460.45	-2.38432	2.28403e-167	Predicted transporter (major facilitator superfamily)
Os07g0679700	—	—	—	—	3585.34	1042.02	1.78272	3.5024e-167	-
Os01g0601625	—	—	—	—	3022	1117.62	1.43507	3.79519e-167	Leucine-rich repeat protein
Os02g0782500	256.625	609.319	-1.24753	2.57902e-12	1361.92	5509.18	-2.01619	5.91671e-167	Molecular chaperone (small heat-shock protein Hsp26/Hsp42)
Os04g0669200	—	—	—	—	4732.43	1402.84	1.75423	6.36973e-167	-
Os03g0302200	—	—	—	—	2055.51	959.436	1.09924	5.49753e-166	PHD Zn-finger protein
Os03g0775200	34.6979	1487.23	-5.42163	1.40545e-147	7949.78	3791.63	1.0681	5.6231e-166	-
Os09g0400700	1287.05	3966.36	-1.62375	3.29291e-40	8551.59	1310.84	2.7057	1.05429e-165	-
Os06g0696600	3173.36	13443.7	-2.08284	0	3769.6	1360.39	1.47039	4.34167e-165	-
Os07g0631700	—	—	—	—	3919.15	1126.64	1.79851	6.24651e-165	Calmodulin and related proteins (EF-Hand superfamily)
Os10g0510000	—	—	—	—	3802.79	8321.87	-1.12985	7.77826e-165	Actin and related proteins
Os05g0208100	1.35132	377.464	-8.12583	8.33523e-77	157.683	1232.36	-2.96633	2.68059e-164	Serine/threonine protein kinase
Os07g0670300	666.113	1691.71	-1.34464	1.06676e-64	1770.54	294.547	2.58762	7.64066e-164	-
Os04g0668300	—	—	—	—	1108.95	8455.56	-2.93071	8.61329e-164	-
Os04g0531900	1247.33	3149.97	-1.3365	5.30019e-117	2602.63	716.931	1.86006	1.17593e-163	Dehydrogenases with different specificities (related to short-chain alcohol dehydrogenases)
Os04g0469000	—	—	—	—	170.099	1086.57	-2.67533	4.55641e-163	-
Os03g0859900	—	—	—	—	7440.07	1043.74	2.83356	5.35336e-163	-
Os07g0506600	958.037	309.077	1.63212	2.94875e-113	66.9992	648.539	-3.27498	7.59163e-163	-
Os01g0288100	65.1234	185.923	-1.43587	1e-85	119.312	282.516	-1.24359	2.7315e-162	MADS box transcription factor
Os09g0269300	—	—	—	—	5019.34	2234.75	1.16738	3.91086e-162	-
Os07g0243200	—	—	—	—	141.193	1191	-3.07644	1.18449e-161	GDP-mannose pyrophosphorylase/mannose-1-phosphate guanylyltransferase
Os06g0133400	—	—	—	—	9400.47	2845.69	1.72396	5.7147e-161	-
Os01g0726400	321.786	1091.49	-1.67244	8.16e-20	731.437	3773.88	-2.36724	1.03529e-160	MADS box transcription factor
Os12g0204550	—	—	—	—	484.486	2485.64	-2.35909	3.58597e-160	-
Os10g0376200	—	—	—	—	2552.45	1045.11	1.28823	4.86327e-160	-
Os02g0708400	—	—	—	—	405.83	1456.62	-1.84367	1.84676e-159	Kinesin light chain
Os06g0158800	—	—	—	—	5984.2	557.131	3.42507	2.83295e-159	-
Os03g0436400	13.7058	1112.68	-6.3431	2.22188e-59	1137.12	6176.22	-2.44134	3.15719e-159	-
Os02g0829600	—	—	—	—	931.728	2465.01	-1.40361	3.21884e-159	-
Os02g0491400	—	—	—	—	2264.09	4646.88	-1.03733	5.85414e-159	FKBP-type peptidyl-prolyl cis-trans isomerase
Os04g0466000	—	—	—	—	635.223	86.4138	2.87793	1.17335e-158	-
Os04g0592400	—	—	—	—	13274.6	1568.69	3.08104	6.66497e-158	-
Os01g0652100	—	—	—	—	1192.58	153.456	2.95819	1.53936e-157	-
Os04g0655300	—	—	—	—	1107.63	136.499	3.02051	1.78039e-157	Serine/threonine protein kinase
Os05g0190300	1503.28	184.809	3.02401	4.85435e-117	79.6618	1647.46	-4.37021	2.73404e-157	-
Os07g0639600	—	—	—	—	7367.43	3522.97	1.06437	6.2095e-157	Predicted pyroglutamyl peptidase
Os10g0416100	—	—	—	—	4283.05	1828.5	1.22798	1.08446e-156	-
Os04g0610400	—	—	—	—	4226.82	1421.73	1.57193	2.09348e-156	-
Os02g0570700	3027.02	803.223	1.91402	3.43455e-291	1270.57	296.793	2.09795	3.55791e-156	Cytochrome P450 CYP2 subfamily
Os11g0582500	26142.6	4067.61	2.68415	0	27.9816	2778.37	-6.63362	3.94702e-156	-
Os03g0230300	—	—	—	—	1110.26	177.827	2.64235	4.59606e-156	-
Os07g0160600	—	—	—	—	376.463	1670.04	-2.1493	1.06726e-155	Fasciclin and related adhesion glycoproteins
Os04g0209200	—	—	—	—	839.667	190.349	2.14117	2.7936e-155	Transporter, ABC superfamily (Breast cancer resistance protein)
Os01g0118000	14576.9	5023.65	1.53687	0	5973.46	12544.7	-1.07044	4.69183e-155	Fructose-biphosphate aldolase
Os11g0297800	—	—	—	—	437.959	17.4633	4.64839	2.82383e-154	-
Os04g0409600	—	—	—	—	966.886	3550.57	-1.87663	3.02622e-154	Histone deacetylase
Os08g0180400	104.734	1515.54	-3.85503	2.7511e-71	619.61	4740.13	-2.93549	4.61794e-154	Similar to Kinesin-like protein
Os11g0575500	—	—	—	—	813.495	74.224	3.45418	7.9722e-154	Uncharacterized conserved protein
Os11g0126900	1559.34	4933.54	-1.66169	0	1435.7	268.91	2.41656	3.06111e-153	-
Os08g0112900	—	—	—	—	106.344	1200.46	-3.49679	8.55946e-153	-
Os01g0752800	—	—	—	—	9033.91	4196	1.10634	9.18763e-153	Phosphoprotein/predicted coiled-coil protein
Os02g0694100	5246.44	2166.95	1.27567	2.15341e-181	671.316	2626.94	-1.96832	1.07273e-152	-
Os10g0109300	315.373	852.685	-1.43495	4.02195e-59	2171.03	846.531	1.35874	6.78662e-152	-
Os12g0570700	—	—	—	—	129.622	709.532	-2.45256	1.09857e-151	-
Os01g0218200	—	—	—	—	85.8136	725.561	-3.07982	1.22236e-151	Thioredoxin fold domain containing protein.
Os07g0505200	—	—	—	—	220.476	2198.74	-3.31798	1.22414e-151	-
Os08g0505200	—	—	—	—	4219.19	1978.53	1.09254	1.38105e-151	-
Os07g0523100	—	—	—	—	485.959	1334.26	-1.45713	3.20162e-151	Uncharacterized conserved protein, contains ankyrin and BTB/POZ domains
Os07g0443100	—	—	—	—	11840.8	26027.2	-1.13625	3.57222e-151	Molecular chaperones HSP70/HSC70, HSP70 superfamily
Os03g0101600	—	—	—	—	3354.31	1326.77	1.3381	9.50738e-151	Zinc-binding oxidoreductase
Os02g0130600	2798.83	745.441	1.90866	3.04379e-186	77.6634	1146.83	-3.88427	1.25723e-150	-
Os01g0878700	664.786	1397.42	-1.0718	8.41023e-58	2333.91	915.15	1.35067	1.31575e-150	Amino acid transporters
Os11g0591100	—	—	—	—	1494.68	4001.04	-1.42054	5.14723e-150	dTDP-glucose 4-6-dehydratase/UDP-glucuronic acid decarboxylase
Os04g0668200	81.0892	3191.86	-5.29874	3.10462e-103	855.405	7231.25	-3.07957	1.21727e-149	-
Os03g0707600	—	—	—	—	1300.17	389.32	1.73967	1.39546e-149	-
Os09g0325700	185.761	1203.06	-2.69519	4.40331e-128	1146.15	120.583	3.24869	2.48334e-149	Serine/threonine protein phosphatase
Os01g0803200	—	—	—	—	4408.79	1926.5	1.1944	3.27466e-149	OTU (ovarian tumor)-like cysteine protease
Os03g0742900	—	—	—	—	2685.27	6829.52	-1.34672	1.17075e-148	-
Os09g0286400	—	—	—	—	384.501	1363.07	-1.8258	1.34434e-148	Predicted transporter (major facilitator superfamily)
Os05g0442700	—	—	—	—	1536.78	229.346	2.74432	1.90627e-148	-
Os04g0445400	—	—	—	—	8410.71	3184.16	1.40131	2.44257e-148	-
Os06g0143700	261.286	1070.64	-2.03477	4.68737e-155	1200.15	367.502	1.7074	2.54408e-148	Sulfate/bicarbonate/oxalate exchanger SAT-1 and related transporters (SLC26 family)
Os03g0663500	32.8544	906.094	-4.7855	2.19577e-163	529.413	2126.7	-2.00615	5.76529e-148	-
Os01g0157700	289.918	706.18	-1.28439	5.86246e-100	384.865	1082.96	-1.49256	1.47995e-147	Glycosyltransferase
Os04g0511200	705.723	1857.65	-1.3963	8.35099e-59	3577.78	1183.83	1.5956	1.79685e-147	-
Os07g0598000	—	—	—	—	1440.33	4006.77	-1.47604	1.89897e-147	Flavonol reductase/cinnamoyl-CoA reductase
Os01g0616300	66.2668	245.963	-1.89209	7.93248e-11	39.9736	1710.12	-5.4189	2.30462e-147	Thioredoxin fold domain containing protein.
Os02g0794600	2848.17	7482.64	-1.39351	2.62613e-127	5391.36	1475.04	1.8699	3.19212e-147	Copper chaperone
Os06g0493600	—	—	—	—	537.662	73.0963	2.87883	5.03125e-147	Predicted small molecule transporter
Os03g0370000	—	—	—	—	2426.98	5968.12	-1.29812	1.95823e-146	Pyruvate kinase
Os04g0320700	382.735	1039.71	-1.44176	3.08397e-70	941.164	143.384	2.71456	2.37462e-146	UDP-glucuronosyl and UDP-glucosyl transferase
Os08g0345500	—	—	—	—	84.3772	550.93	-2.70694	3.18587e-146	-
Os11g0210201	2561.74	849.948	1.59168	3.80491e-34	5148.67	798.04	2.68967	4.59629e-146	-
Os01g0360200	—	—	—	—	506.13	1439.39	-1.50787	2.00899e-145	Ferric reductase, NADH/NADPH oxidase and related proteins
Os01g0168200	—	—	—	—	4793.86	2159.29	1.15063	2.72294e-145	Thioredoxin fold domain containing protein.
Os03g0802600	—	—	—	—	886.306	246.467	1.84641	3.03909e-145	MORC family ATPases
Os08g0376300	—	—	—	—	42.6586	452.422	-3.40676	3.98615e-145	Serine/threonine protein kinase
Os07g0419300	—	—	—	—	111.989	1484.24	-3.72829	9.15982e-145	-
Os01g0783600	1767.94	291.887	2.59859	1.14983e-164	2104.24	593.144	1.82684	9.59397e-145	Iron/ascorbate family oxidoreductases
Os05g0209600	8989.03	23034	-1.35753	0	2611.76	938.557	1.47651	4.12611e-144	-
Os09g0414900	947.699	1976.72	-1.06061	9.08748e-30	4101.09	1148.74	1.83596	6.10098e-144	-
Os02g0767500	—	—	—	—	3660.43	7324.83	-1.00078	7.11327e-144	Mitochondrial phosphate carrier protein
Os09g0477100	59.8188	4907.71	-6.35831	1.49756e-176	4560.35	14275.2	-1.6463	2.51284e-143	-
Os01g0162200	2269.34	533.168	2.08961	6.46363e-118	1294.96	59.8606	4.43515	4.57899e-143	Leucine-rich repeat protein
Os02g0762300	—	—	—	—	3011.05	1202.87	1.32379	8.32231e-143	Uncharacterized conserved protein with similarity to predicted ATPase of the PP-loop superfamily
Os03g0760800	—	—	—	—	2126.45	8638.68	-2.02237	2.37013e-142	-
Os04g0685300	—	—	—	—	7588.4	3760.24	1.01297	6.4692e-142	-
Os03g0856700	3966.94	683.105	2.53785	0	272.768	1591.62	-2.54474	1.19525e-141	Iron/ascorbate family oxidoreductases
Os03g0672500	—	—	—	—	8106.51	1144.7	2.82411	1.55615e-141	-
Os03g0172100	—	—	—	—	3250.36	675.33	2.26694	2.12175e-141	-
Os04g0668400	—	—	—	—	11355.1	4422.37	1.36045	3.55844e-141	-
Os01g0159800	191.47	471.921	-1.30143	3.36e-28	424.698	134.305	1.66092	4.81805e-141	Helix loop helix transcription factor EB
Os12g0278700	—	—	—	—	4504.74	1938.24	1.21669	6.0807e-141	Cystine transporter Cystinosin
Os04g0338000	—	—	—	—	1562	4094.08	-1.39014	3.06413e-140	Voltage-gated shaker-like K+ channel, subunit beta/KCNAB
Os01g0760300	15.192	405.856	-4.73958	2.57688e-115	619.28	1842.25	-1.57281	6.56065e-140	-
Os06g0289900	—	—	—	—	69.7657	848.233	-3.60387	6.91619e-140	UDP-glucuronosyl and UDP-glucosyl transferase
Os03g0255100	—	—	—	—	841.828	246.595	1.77138	8.29234e-140	Beta-galactosidase
Os01g0871600	192.691	488.86	-1.34313	2.48363e-32	1019.63	213.436	2.25617	1.21172e-139	H+/oligopeptide symporter
Os10g0177200	—	—	—	—	2862.73	272.395	3.39362	1.50415e-139	-
Os02g0527300	—	—	—	—	316.171	137.609	1.20013	1.59129e-139	Heat shock transcription factor
Os04g0500400	0.003	424.924	-17.1119	1.95013e-27	136.057	2417.83	-4.15143	6.70359e-139	-
Os02g0700600	—	—	—	—	2448.56	5106.63	-1.06044	6.72853e-139	MAPK related serine/threonine protein kinase
Os06g0726100	1264.84	595.399	1.08703	3.789e-32	928.3	13.8231	6.06944	8.43325e-139	Predicted chitinase
Os12g0515800	—	—	—	—	3807.97	65.025	5.87188	8.72188e-139	-
Os02g0755900	135.23	785.165	-2.53759	3.78176e-107	1207.4	283.424	2.09087	1.54342e-138	UDP-glucuronosyl and UDP-glucosyl transferase
Os01g0971500	—	—	—	—	7952.89	16737.8	-1.07356	2.04226e-138	Cytochrome b5
Os03g0393500	—	—	—	—	14098.1	3815.97	1.88537	1.09046e-137	-
Os02g0138000	590.511	274.596	1.10465	1.30637e-48	243.879	875.454	-1.84386	1.10432e-137	-
Os02g0158200	87.9295	217.665	-1.30769	6.7726e-19	1721.95	760.096	1.17979	2.32461e-137	Cdc2-related protein kinase
Os09g0458000	4686.08	947.711	2.30586	0	2193.1	599.352	1.8715	3.00744e-137	-
Os04g0635500	—	—	—	—	600.5	2021	-1.75084	1.71721e-136	-
Os05g0498700	—	—	—	—	4057.67	8121.41	-1.00108	2.15977e-136	-
Os08g0387400	164.85	518.777	-1.65396	2.49423e-44	735.086	2194.84	-1.57813	2.2573e-136	-
Os03g0191900	259.401	1015.44	-1.96885	2.02171e-63	2745.09	921.728	1.57444	2.36103e-136	-
Os04g0500300	—	—	—	—	7856.87	1126.34	2.80231	3.459e-136	-
Os07g0484200	20.5903	910.77	-5.46705	1.67764e-59	603.118	3844.38	-2.67224	7.90549e-136	Actin depolymerizing factor
Os01g0141000	—	—	—	—	1335.7	561.309	1.25073	9.32389e-136	-
Os01g0810300	275.395	2344.4	-3.08964	9.15715e-150	3770.55	1111	1.76292	1.15604e-135	Calmodulin and related proteins (EF-Hand superfamily)
Os01g0691700	—	—	—	—	3304.16	1238.05	1.41622	1.86694e-135	Serine/threonine protein phosphatase
Os01g0944800	—	—	—	—	6923.89	15968.6	-1.20558	2.28436e-135	-
Os10g0392400	120.3	940.072	-2.96614	9.96696e-62	2558.98	510.847	2.32461	2.47398e-135	-
Os04g0191400	—	—	—	—	2799.34	210.214	3.73515	6.21852e-135	-
Os04g0476100	—	—	—	—	1424.83	2939.52	-1.04479	6.01965e-134	Copper amine oxidase
Os02g0218400	—	—	—	—	424.943	1367.59	-1.6863	8.47193e-134	Serine/threonine protein kinase
Os07g0616000	—	—	—	—	912.466	309.918	1.55788	1.39572e-133	-
Os02g0636600	84.1519	207.463	-1.30179	2.10665e-06	84.776	1521.18	-4.16539	3.737e-133	-
Os01g0930900	—	—	—	—	788.675	4772.02	-2.5971	6.99425e-133	Alcohol dehydrogenase, class V
Os04g0458600	—	—	—	—	866.58	53.8635	4.00795	9.04373e-133	Predicted mutarotase
Os02g0695600	—	—	—	—	1033.42	5900.66	-2.51344	9.06578e-133	-
Os11g0602800	—	—	—	—	1949.52	685.838	1.50718	9.91283e-133	Proteins containing BTB/POZ and Kelch domains, involved in regulatory/signal transduction processes
Os08g0408500	—	—	—	—	4644.63	2170.37	1.09762	2.26824e-132	-
Os02g0697800	1196.34	465.667	1.36125	1.54289e-56	291.163	1470.4	-2.33631	3.8167e-132	Secretory carrier membrane protein
Os11g0444700	—	—	—	—	4052.26	1517.75	1.4168	7.32738e-132	-
Os09g0307300	50233.5	13161.8	1.93229	0	23290	10685.6	1.12404	1.17743e-131	-
Os03g0129100	—	—	—	—	864.914	164.191	2.39718	1.31106e-131	-
Os08g0189600	—	—	—	—	2413.85	551.854	2.12898	1.56972e-131	-
Os02g0134200	1546.64	727.048	1.08901	3.94998e-30	2539.03	684.016	1.89218	3.42353e-131	-
Os04g0604000	14.1713	248.152	-4.13018	5.37091e-99	57.8816	476.888	-3.04247	3.78079e-131	Actin regulatory proteins (gelsolin/villin family)
Os05g0398800	—	—	—	—	67.2674	632.339	-3.23272	1.63178e-130	Serine/threonine protein kinase
Os01g0955100	771.785	238.525	1.69406	5.27652e-19	2085.04	148.731	3.80929	3.81275e-130	Calmodulin and related proteins (EF-Hand superfamily)
Os06g0681600	—	—	—	—	1102.1	3260.06	-1.56465	4.18198e-130	-
Os12g0460000	651.207	1872.83	-1.52403	8.99886e-64	1585	182.978	3.11474	8.51206e-130	-
Os02g0584800	2677.14	880.36	1.60452	2.37339e-47	6332.34	2105.13	1.58883	1.25967e-129	-
Os11g0194600	16.7837	630.602	-5.2316	8.06184e-55	1009.85	4010.38	-1.98959	1.82057e-129	-
Os04g0652400	—	—	—	—	1123.06	345.177	1.70202	2.16324e-129	Sulfate/bicarbonate/oxalate exchanger SAT-1 and related transporters (SLC26 family)
Os04g0228400	—	—	—	—	774.282	234.577	1.7228	2.18067e-129	-
Os04g0543500	—	—	—	—	3867.74	1350.63	1.51786	7.59213e-129	-
Os07g0501700	69.36	1089.64	-3.9736	9.76357e-80	940.844	3969.19	-2.07682	1.22968e-128	Predicted Ca2+-dependent phospholipid-binding protein
Os05g0596000	0.003	569.577	-17.5346	1.36493e-95	648.725	1958.44	-1.59402	1.27428e-128	Aspartyl protease
Os01g0269900	—	—	—	—	842.721	1864.16	-1.1454	5.52145e-128	Actin regulatory proteins (gelsolin/villin family)
Os08g0474000	—	—	—	—	1635.13	109.2	3.90436	8.51362e-128	-
Os07g0245100	2379.37	7380.52	-1.63314	7.12926e-221	6624.26	3059.24	1.11459	8.72183e-128	Cytosine deaminase FCY1 and related enzymes
Os02g0570400	1965.87	318.735	2.62474	0	842.853	251.992	1.7419	8.90617e-128	-
Os07g0465400	0.003	161.209	-15.7136	7.91678e-33	663.942	57.8798	3.51993	9.36396e-128	Cytochrome P450
Os02g0329800	—	—	—	—	682.426	1967.47	-1.52759	1.49988e-127	Uncharacterized conserved protein
Os03g0128000	1390.71	465.856	1.57786	1.42227e-32	227.502	2374.6	-3.38374	9.03119e-127	-
Os01g0817400	—	—	—	—	17.7548	748.817	-5.39833	9.64035e-127	Predicted lipase
Os12g0223300	—	—	—	—	2107.84	6409.51	-1.60445	1.68733e-126	Cytochrome b5
Os02g0641000	33.8917	701.652	-4.37175	2.95159e-63	491.806	2688.89	-2.45085	1.84282e-126	Regulatory protein MLP and related LIM proteins
Os03g0309400	2.91045	1504.63	-9.01395	7.34967e-191	2188.84	4975.31	-1.18462	4.17671e-126	-
Os01g0513100	—	—	—	—	96.7852	409.934	-2.08253	4.53608e-126	Similar to Protein phosphatase 2C
Os06g0619200	13.2437	876.072	-6.04767	3.55049e-142	520.248	2081.07	-2.00006	6.43471e-126	-
Os02g0733900	—	—	—	—	2124.23	904.809	1.23125	6.63353e-126	-
Os02g0111600	—	—	—	—	298.016	936.772	-1.65231	1.15408e-125	Serine/threonine protein kinase
Os01g0556700	719.034	3448.13	-2.26168	0	753.499	2075.3	-1.46164	2.13804e-125	H+/oligopeptide symporter
Os01g0141100	—	—	—	—	1631.91	339.023	2.2671	3.00692e-125	AAA+-type ATPase
Os04g0691800	—	—	—	—	194.944	773.42	-1.98819	3.47151e-125	Predicted Ca2+-dependent phospholipid-binding protein
Os08g0485800	1619.29	25292.7	-3.96529	0	3166.63	559.759	2.50007	3.74581e-125	-
Os12g0613700	—	—	—	—	7138.76	997.755	2.83892	6.68001e-125	-
Os04g0137100	—	—	—	—	836.969	2372.15	-1.50295	9.36274e-125	-
Os02g0705600	—	—	—	—	1334.84	576.368	1.21161	9.93909e-125	Chaperone-dependent E3 ubiquitin protein ligase (contains TPR repeats)
Os01g0867900	—	—	—	—	5888.35	772.109	2.93099	1.11816e-124	-
Os12g0641000	39.3629	576.047	-3.87128	6.14006e-92	220.829	1312.89	-2.57175	1.51642e-124	Actin and related proteins
Os11g0533800	—	—	—	—	2649.02	1198.89	1.14375	1.56587e-124	-
Os02g0175800	—	—	—	—	9677.13	20611.3	-1.09078	1.67387e-124	-
Os09g0424300	—	—	—	—	937.386	2726.99	-1.54059	1.80053e-124	S-adenosylmethionine decarboxylase
Os01g0742400	483.512	98.3422	2.29767	1.39887e-121	417.238	77.3672	2.43108	2.25213e-124	Serine/threonine protein kinase
Os10g0418100	—	—	—	—	671.726	162.21	2.05001	2.4585e-124	Calcium transporting ATPase
Os01g0135700	—	—	—	—	4874.62	1867.93	1.38385	2.59736e-124	Calmodulin and related proteins (EF-Hand superfamily)
Os02g0180700	—	—	—	—	48.6325	909.388	-4.2249	4.28609e-124	Flavonol reductase/cinnamoyl-CoA reductase
Os03g0187600	—	—	—	—	2527.6	770.631	1.71366	4.90435e-124	-
Os06g0211300	—	—	—	—	6889.8	15070.5	-1.12919	1.25802e-123	2-enoyl-CoA hydratase/3-hydroxyacyl-CoA dehydrogenase/Peroxisomal 3-ketoacyl-CoA-thiolase, sterol-binding domain and related enzymes
Os10g0463300	3269.9	835.539	1.96847	3.16409e-253	34.1301	770.834	-4.4973	1.90505e-123	-
Os10g0539600	—	—	—	—	220.37	1092.31	-2.30939	1.93346e-123	Ca2+/calmodulin-dependent protein kinase, EF-Hand protein superfamily
Os01g0826400	1196.82	144.134	3.05373	6.22095e-214	766.943	133.784	2.51922	2.6812e-123	WRKY24
Os05g0581800	4486.66	975.953	2.20076	1.45372e-69	4290.04	292.032	3.87679	3.40531e-123	-
Os04g0625000	—	—	—	—	882.685	25.7693	5.09817	6.14813e-123	-
Os05g0570900	—	—	—	—	6692.87	2964.58	1.1748	1.87998e-122	-
Os06g0703500	—	—	—	—	387.826	1515.91	-1.96671	3.10799e-122	-
Os01g0746700	—	—	—	—	1058.06	2783.93	-1.3957	9.12633e-122	-
Os03g0792600	—	—	—	—	286.843	844.947	-1.5586	1.26425e-121	Chaperone HSP104 and related ATP-dependent Clp proteases
Os02g0150200	—	—	—	—	1894.38	469.852	2.01145	1.30888e-121	-
Os08g0522500	—	—	—	—	1536.48	3993.05	-1.37786	1.32826e-121	Predicted chitinase
Os01g0531200	3269.18	1007.08	1.69875	4.04172e-217	0.003	996.598	-18.3417	2.45354e-121	Similar to Phospholipase D alpha 1
Os09g0539100	—	—	—	—	789.462	2322.85	-1.55696	4.6736e-121	-
Os01g0349400	935.16	1991.64	-1.09067	1.00451e-38	1674.28	4849.78	-1.53438	4.84863e-121	Serine/threonine protein phosphatase
Os03g0246500	1905.37	928.26	1.03747	9.64959e-147	465.957	1194	-1.35753	1.38952e-120	-
Os03g0250400	—	—	—	—	507.389	1308.93	-1.36722	1.96507e-120	Alpha Amylase
Os08g0405700	—	—	—	—	2025.2	4491.46	-1.14912	2.17094e-120	Copper chaperone
Os07g0529000	8.32806	614.54	-6.20538	1.40644e-163	513.602	36.9302	3.79778	2.23467e-120	Isocitrate lyase
Os03g0836000	—	—	—	—	1035.99	2905.04	-1.48755	4.98595e-120	Actin and related proteins
Os06g0228200	—	—	—	—	648.151	2452.79	-1.92002	8.4946e-120	Aquaporin (major intrinsic protein family)
Os03g0152300	46.5394	685.886	-3.88144	2.32649e-136	675.183	2023.69	-1.58364	1.42902e-119	-
Os08g0455600	8.18478	219.002	-4.74186	3.35018e-31	136.967	1255	-3.1958	3.21223e-119	Serine/threonine specific protein phosphatase PP1, catalytic subunit
Os01g0369000	—	—	—	—	1280.8	2711.74	-1.08217	4.24483e-119	Cullins
Os02g0586900	492.321	5670.83	-3.52589	4.31795e-225	3114.87	327.245	3.25073	5.50864e-119	-
Os05g0494500	—	—	—	—	1923.74	4629.67	-1.267	9.69169e-119	Glucose-6-phosphate/phosphate and phosphoenolpyruvate/phosphate antiporter
Os03g0235000	—	—	—	—	771.885	7.63206	6.66017	9.93373e-119	-
Os06g0561800	698.694	2063.28	-1.56221	4.75913e-204	886.78	245.038	1.85557	1.11099e-118	ABC transporter-like domain containing protein
Os05g0440632	—	—	—	—	22.1898	214.403	-3.27236	1.19399e-118	Histone deacetylase complex, catalytic component HDA1
Os04g0453300	—	—	—	—	15.4226	548.22	-5.15163	1.38374e-118	Predicted transporter (major facilitator superfamily)
Os11g0215100	—	—	—	—	1144.85	4160.16	-1.86149	1.48405e-118	-
Os03g0287100	287.448	977.17	-1.76531	4.20701e-48	1723.41	369.445	2.22183	1.81095e-118	Phosphatidylinositol transfer protein
Os06g0318800	1849.56	706.681	1.38805	9.17469e-15	6652.94	1299.72	2.35579	2.02903e-118	-
Os03g0734100	—	—	—	—	3354.22	13.0419	8.00668	6.62385e-118	-
Os03g0821300	655.372	242.246	1.43584	1.82842e-51	1348.79	526.075	1.35832	7.14297e-118	Protein phosphatase 2C/pyruvate dehydrogenase (lipoamide) phosphatase
Os01g0225400	—	—	—	—	1138.78	2737.84	-1.26555	8.0424e-118	Pyruvate kinase
Os10g0363300	—	—	—	—	388.148	819.259	-1.07771	3.69899e-117	Acetyl-CoA carboxylase
Os02g0642200	369.019	1095.85	-1.57028	1.5925e-34	5264.37	2361.21	1.15673	8.00431e-117	-
Os01g0724500	—	—	—	—	338.893	78.4781	2.11047	1.31083e-116	Pleiotropic drug resistance proteins (PDR1-15), ABC superfamily
Os12g0114100	—	—	—	—	1404.81	557.715	1.33278	1.32336e-116	Serine/threonine protein kinase
Os08g0532800	—	—	—	—	6190.24	1815.47	1.76965	2.35642e-116	-
Os02g0196600	—	—	—	—	533.915	1332.81	-1.31979	2.89143e-116	Cation transport ATPase
Os01g0757200	329.922	1749.25	-2.40654	2.48925e-151	990.417	111.476	3.1513	4.68651e-116	Iron/ascorbate family oxidoreductases
Os07g0604800	—	—	—	—	841.537	2557.52	-1.60365	5.01554e-116	-
Os08g0125300	120.687	789.771	-2.71016	0	297.042	797.28	-1.42442	5.50778e-116	-
Os09g0251100	1009	291.509	1.79132	1.89695e-35	83.1275	1491.19	-4.165	6.61026e-116	Uncharacterized conserved protein
Os10g0393800	—	—	—	—	642.173	26.7361	4.5861	1.37121e-115	-
Os01g0202800	93.8418	383.666	-2.03155	3.97306e-38	803.737	117.877	2.76944	1.47181e-115	Aquaporin (major intrinsic protein family)
Os03g0194900	—	—	—	—	2230.65	880.358	1.3413	1.83024e-115	Predicted membrane protein, contains DoH and Cytochrome b-561/ferric reductase transmembrane domains
Os03g0232400	—	—	—	—	8359.91	3274.35	1.35228	2.17664e-115	-
Os09g0421300	—	—	—	—	76.6019	528.578	-2.78666	2.78496e-115	Phospholipase D1
Os11g0194450	9.98715	707.181	-6.14586	9.77271e-76	427.708	2259.65	-2.4014	3.12062e-115	-
Os11g0205500	—	—	—	—	420.146	1207.08	-1.52256	4.05432e-115	-
Os01g0384800	—	—	—	—	9237.7	4226.76	1.12798	4.24318e-115	-
Os02g0768300	—	—	—	—	361.286	18.3699	4.29772	1.1246e-114	-
Os03g0151800	—	—	—	—	572.137	1353.99	-1.24279	1.266e-114	AAA+-type ATPase
Os04g0488400	339.683	2492.31	-2.87522	4.4064e-138	1554.36	94.6506	4.03756	1.64036e-114	Phosphatidylethanolamine binding protein
Os02g0786200	—	—	—	—	549.882	104.035	2.40205	2.23474e-114	Serine/threonine protein kinase
Os01g0616100	—	—	—	—	541.353	1156.42	-1.09502	2.5008e-114	Vesicle coat protein clathrin, heavy chain
Os10g0361900	917.525	2011.35	-1.13234	1.39681e-31	1723.11	131.912	3.70737	3.02113e-114	-
Os07g0580900	3317.23	1058.88	1.64744	3.75583e-182	2270.1	885.018	1.35898	3.44907e-114	Geranylgeranyl pyrophosphate synthase/Polyprenyl synthetase
Os03g0726500	—	—	—	—	1822.21	726.167	1.32732	3.89079e-114	-
Os06g0160700	—	—	—	—	272.893	1059.07	-1.95639	5.90723e-114	-
Os05g0466200	72.3327	488.81	-2.75655	1.86466e-130	665.265	1591.58	-1.25846	7.52524e-114	-
Os11g0128300	—	—	—	—	591.476	118.586	2.31838	1.20984e-113	-
Os06g0666400	—	—	—	—	2732.73	799.483	1.7732	1.70378e-113	-
Os01g0855700	—	—	—	—	1914.45	795.048	1.26782	2.52703e-113	-
Os01g0728100	—	—	—	—	755.842	112.655	2.74618	2.55732e-113	Similar to Esterase
Os01g0667600	—	—	—	—	1917.88	391.394	2.29282	2.76133e-113	GTPase Rab11/YPT3, small G protein superfamily
Os02g0767800	—	—	—	—	110.278	977.264	-3.1476	3.44668e-113	-
Os02g0565500	38.298	263.431	-2.78208	4.0811e-30	270.362	1410.47	-2.38321	3.62525e-113	Serine/threonine protein kinase
Os02g0585200	—	—	—	—	377.208	1214.75	-1.68723	4.56526e-113	-
Os05g0251900	—	—	—	—	7545.03	3448.97	1.12936	7.59929e-113	-
Os03g0181500	—	—	—	—	1370.23	3021.21	-1.1407	1.80864e-112	-
Os12g0185200	—	—	—	—	1154.16	2644.21	-1.196	2.21846e-112	Sodium sulfate symporter and related arsenite permeases
Os04g0679900	—	—	—	—	2867.41	896.038	1.67812	2.33778e-112	-
Os08g0556900	38.3938	1204.52	-4.97144	4.45059e-212	1162.09	253.445	2.19698	2.64669e-112	Cysteine proteinase Cathepsin L
Os12g0443500	—	—	—	—	356.626	1381.37	-1.95362	5.45446e-112	UDP-glucose/GDP-mannose dehydrogenase
Os12g0592900	—	—	—	—	660.588	60.0519	3.45947	5.80993e-112	-
Os03g0296500	—	—	—	—	1357.62	193.932	2.80745	6.08181e-112	Predicted haloacid-halidohydrolase and related hydrolases
Os05g0477600	907.827	2599.44	-1.51771	1.92643e-93	4993.24	2474.04	1.01311	6.55212e-112	-
Os05g0451300	—	—	—	—	413.733	1757.35	-2.08663	1.54044e-111	-
Os12g0181300	—	—	—	—	2089.37	5643.22	-1.43345	1.65193e-111	-
Os07g0107366	—	—	—	—	606.182	2601.81	-2.10169	2.03016e-111	-
Os01g0816700	33.8308	377.845	-3.48138	2.50304e-81	750.964	1984.59	-1.40202	2.19146e-111	Multicopper oxidases
Os03g0701800	—	—	—	—	1379.18	643.745	1.09924	2.59273e-111	Phosphatidylinositol-4-phosphate 5-kinase
Os04g0512300	—	—	—	—	79.8573	902.873	-3.49903	5.01773e-111	Actin-related protein Arp2/3 complex, subunit ARPC2
Os10g0552400	—	—	—	—	603.104	35.5165	4.08585	6.50681e-111	Chaperone-dependent E3 ubiquitin protein ligase (contains TPR repeats)
Os12g0104400	—	—	—	—	95.6467	921.064	-3.26751	7.5237e-111	-
Os09g0494200	—	—	—	—	676.908	2323.82	-1.77946	7.55565e-111	Predicted chitinase
Os04g0341500	—	—	—	—	116.332	732.181	-2.65396	1.05998e-110	-
Os08g0538600	—	—	—	—	1944.14	769.793	1.33659	1.2947e-110	-
Os07g0635300	294.932	146.069	1.01373	2.83329e-11	878.392	195.34	2.16887	1.43463e-110	Cytochrome P450 CYP4/CYP19/CYP26 subfamilies
Os03g0231700	—	—	—	—	195.103	933.684	-2.2587	1.56349e-110	Squalene monooxygenase
Os09g0361200	—	—	—	—	1018.85	97.1608	3.39042	1.95527e-110	Prohibitins and stomatins of the PID superfamily
Os01g0191900	204.125	51.9737	-2.12325	9.27e-48	124.391	595.128	-2.42825	3.27024e-110	Transcription factor, Myb superfamily
Os03g0289100	3358.62	1646.46	1.0285	3.97469e-120	1547.22	3335.95	-1.10842	6.99634e-110	Serine/threonine protein kinase
Os05g0522600	1398.78	578.928	1.27271	2.08197e-147	946.19	421.486	1.16664	7.13788e-110	Serine/threonine protein kinase
Os11g0454200	—	—	—	—	277.133	1504.69	-2.44081	9.92251e-110	-
Os12g0132800	519.704	171.811	1.59687	1.77338e-39	480.866	25.269	4.25019	1.78482e-109	Predicted aminopeptidase of the M17 family
Os01g0292200	474.375	199.735	1.24794	2.9607e-26	923.747	244.78	1.91601	2.80687e-109	Serine/threonine protein kinase
Os06g0118700	—	—	—	—	348.493	1364.36	-1.96902	3.40243e-109	Aspartyl protease
Os03g0775200	—	—	—	—	182.598	792.894	-2.11846	4.79582e-109	-
Os01g0132100	1101.75	487.844	1.1753	6.23843e-25	1034.02	62.757	4.04235	4.80938e-109	Leucine-rich repeat (LRR) protein, contains calponin homology domain
Os05g0549100	0.003	468.305	-17.2521	9.84984e-79	189.679	979.551	-2.36856	5.4392e-109	Serine/threonine protein kinase
Os05g0134000	—	—	—	—	2249.72	4622.68	-1.03898	9.61118e-109	Glycogen synthase kinase-3
Os01g0850700	68.2739	1288.39	-4.23809	0	1533.9	629.782	1.28428	1.34999e-108	Multicopper oxidases
Os01g0173900	—	—	—	—	694.705	336.434	1.04608	1.4087e-108	Similar to MRP-like ABC transporter
Os07g0175600	—	—	—	—	77.47	980.958	-3.66248	2.44327e-108	-
Os06g0614000	—	—	—	—	581.402	144.734	2.00613	4.04295e-108	Predicted Ca2+-dependent phospholipid-binding protein
Os04g0629700	204.35	86.6756	1.23734	4.36613e-16	66.9274	494.699	-2.88588	6.95914e-108	Kinesin (KAR3 subfamily)
Os04g0630300	—	—	—	—	599.787	2091.4	-1.80195	1.90978e-107	Flavonol reductase/cinnamoyl-CoA reductase
Os03g0232000	1211.8	332.876	1.86409	8.69106e-47	1344.04	134.598	3.31984	2.03664e-107	-
Os01g0158400	—	—	—	—	442.93	1594.58	-1.84802	2.92847e-107	-
Os11g0525200	—	—	—	—	1019.49	2510.57	-1.30016	3.2734e-107	Cytochrome P450
Os01g0946700	—	—	—	—	773.316	40.8195	4.24373	5.05664e-107	-
Os01g0927600	—	—	—	—	447.79	1241.43	-1.47111	5.52172e-107	-
Os06g0226950	—	—	—	—	1284.34	193.123	2.73343	6.14058e-107	Sphingolipid hydroxylase
Os11g0531300	—	—	—	—	1439.62	3595.63	-1.32056	7.98911e-107	-
Os08g0200100	268.978	76.0869	1.82177	2.52961e-19	568.725	16.2612	5.12823	1.00993e-106	-
Os02g0327500	1699.88	735.824	1.208	2.09026e-69	1068.75	264.549	2.01431	1.19111e-106	-
Os01g0814900	6948.73	2402.06	1.53248	9.89771e-259	2480.74	5505.13	-1.15001	2.06894e-106	NADH-cytochrome b-5 reductase
Os01g0602500	—	—	—	—	1481.32	4469.37	-1.59319	2.87362e-106	Cytochrome P450 CYP2 subfamily
Os02g0116300	—	—	—	—	227.734	787.697	-1.79029	3.2993e-106	-
Os01g0131600	—	—	—	—	2789.17	337.972	3.04486	5.91873e-106	-
Os11g0132900	—	—	—	—	288.55	2.34414	6.94362	7.51668e-106	Serine/threonine protein kinase
Os03g0783000	—	—	—	—	1244.83	3132.05	-1.33115	1.00002e-105	Actin and related proteins
Os08g0517700	—	—	—	—	1127.16	2887.18	-1.35697	1.11646e-105	Oxysterol-binding protein
Os12g0159600	—	—	—	—	247.235	717.57	-1.53723	1.27793e-105	-
Os05g0520200	0.003	195.14	-15.9892	1.40969e-60	123.838	588.628	-2.2489	1.53872e-105	Predicted K+/H+-antiporter
Os01g0215500	1644.96	3643.96	-1.14745	4.1758e-122	1413.5	374.013	1.91811	1.79984e-105	Similar to Esterase
Os01g0210600	—	—	—	—	4000.84	8917.89	-1.1564	1.92444e-105	-
Os01g0158500	—	—	—	—	1616.96	451.981	1.83895	2.85113e-105	Alanyl-tRNA synthetase
Os05g0337400	—	—	—	—	2214.43	350.757	2.65839	3.69821e-105	-
Os03g0738700	2.91831	226.528	-6.27841	3.73394e-52	224.272	1056.98	-2.23662	4.0933e-105	Cdc4 and related F-box and WD-40 proteins
Os04g0233400	—	—	—	—	2398.66	5326.79	-1.15104	6.50762e-105	Aquaporin (major intrinsic protein family)
Os11g0474800	—	—	—	—	512.415	39.7116	3.68968	8.08654e-105	-
Os05g0557100	—	—	—	—	732.231	129.036	2.50453	8.45461e-105	Aspartyl protease
Os10g0548600	—	—	—	—	3747.55	562.818	2.73521	1.9694e-104	-
Os05g0549700	—	—	—	—	1119.35	3991.68	-1.83433	2.81176e-104	-
Os05g0574600	—	—	—	—	121.799	781.189	-2.68116	3.13951e-104	-
Os01g0139600	—	—	—	—	1107.03	143.425	2.94833	4.05264e-104	Lipid phosphate phosphatase and related enzymes of the PAP2 family
Os05g0539800	1102.65	2359.1	-1.09727	5.93736e-50	2350.69	704.49	1.73843	5.79854e-104	Uncharacterized conserved protein
Os02g0297600	—	—	—	—	3280.69	1554.79	1.07728	7.25463e-104	-
Os01g0699600	2830.39	400.037	2.8228	0	1821.41	685.718	1.40937	8.71054e-104	MEKK and related serine/threonine protein kinases
Os03g0277000	73.4458	1057.32	-3.84759	2.10957e-190	815.746	2227.21	-1.44905	1.04497e-103	RAB proteins geranylgeranyltransferase component A (RAB escort protein)
Os11g0656000	193.592	532.786	-1.46054	7.44815e-09	2387.78	197.207	3.59788	1.59844e-103	Glutaredoxin and related proteins
Os04g0538000	—	—	—	—	394.407	1300.33	-1.72112	1.73218e-103	Molecular co-chaperone STI1
Os02g0461500	0.003	1192.24	-18.6003	3.4262e-78	1308.84	4074.76	-1.63843	1.99347e-103	-
Os02g0614500	—	—	—	—	2282.08	890.835	1.35712	3.04957e-103	Glucose-6-phosphate/phosphate and phosphoenolpyruvate/phosphate antiporter
Os01g0135900	—	—	—	—	3268.91	7726.54	-1.24101	3.67901e-103	Molecular chaperone (small heat-shock protein Hsp26/Hsp42)
Os07g0483500	—	—	—	—	628.007	1413.3	-1.17021	4.52209e-103	Predicted Ca2+-dependent phospholipid-binding protein
Os01g0215000	—	—	—	—	1040.81	117.876	3.14236	5.1075e-103	Similar to Esterase
Os01g0889200	—	—	—	—	3195.34	1406.68	1.18368	5.33477e-103	DNA-directed RNA polymerase III subunit
Os01g0789200	—	—	—	—	255.085	904.344	-1.82589	6.25468e-103	Serine/threonine protein kinase
Os02g0780700	—	—	—	—	1590.36	755.785	1.0733	1.07035e-102	Predicted lipase/calmodulin-binding heat-shock protein
Os12g0569300	14483.2	1490.24	3.28077	0	2890.84	1048.38	1.46332	1.22189e-102	-
Os08g0546100	697.817	236.014	1.56398	2.97475e-30	86.7684	997.129	-3.52254	1.40004e-102	BCL2-associated athanogene-like proteins and related BAG family chaperone regulators
Os05g0136200	—	—	—	—	40.8284	454.542	-3.47677	2.98072e-102	Serine/threonine protein kinase
Os02g0679601	—	—	—	—	3687.01	1814.1	1.02319	4.97165e-102	Predicted transposase
Os01g0798500	979.683	2132.75	-1.12233	1.63464e-112	992.428	309.598	1.68057	5.7395e-102	Malate synthase
Os01g0566500	—	—	—	—	676.017	1741.9	-1.36553	6.45846e-102	Proteins containing armadillo/beta-catenin-like repeat
Os08g0505900	502.815	1040.76	-1.04954	9.81202e-34	742.901	2214.75	-1.5759	8.51282e-102	Cytoskeletal regulator Flightless-I (contains leucine-rich and gelsolin repeats)
Os07g0673200	—	—	—	—	1410.05	351.54	2.00399	1.22248e-101	Predicted E3 ubiquitin ligase
Os10g0113900	—	—	—	—	1156.25	223.82	2.36904	1.24727e-101	Aldo/keto reductase family proteins
Os01g0540300	—	—	—	—	229.193	928.997	-2.01911	1.44359e-101	Rho GTPase effector BNI1 and related formins
Os02g0551100	—	—	—	—	1536.35	475.837	1.69097	1.45312e-101	Serine/threonine protein kinase
Os08g0384500	—	—	—	—	301.855	66.3915	2.18478	1.63765e-101	Pleiotropic drug resistance proteins (PDR1-15), ABC superfamily
Os03g0267200	—	—	—	—	545.182	2855.42	-2.38889	2.17018e-101	Molecular chaperone (small heat-shock protein Hsp26/Hsp42)
Os01g0127100	—	—	—	—	684.75	143.924	2.25027	2.71636e-101	Multicopper oxidases
Os03g0582000	0.003	911.391	-18.2127	1.33687e-96	555.647	1965.46	-1.82262	3.21468e-101	-
Os01g0609200	—	—	—	—	462.384	166.806	1.47092	3.27142e-101	Pleiotropic drug resistance proteins (PDR1-15), ABC superfamily
Os03g0792400	—	—	—	—	1126.71	197.436	2.51266	3.54183e-101	-
Os09g0529100	—	—	—	—	3365.63	6802.45	-1.01518	4.75625e-101	6-phosphogluconolactonase - like protein
Os01g0216300	—	—	—	—	47.4734	804.823	-4.08348	7.10021e-101	Similar to Esterase
Os07g0115300	—	—	—	—	92.5641	947.651	-3.35583	1.21644e-100	-
Os10g0522601	—	—	—	—	217.595	945.356	-2.11921	1.66781e-100	Armadillo repeat protein VAC8 required for vacuole fusion, inheritance and cytosol-to-vacuole protein targeting
Os05g0419600	3967.2	678.772	2.54712	4.65888e-73	3127.23	74.5417	5.39069	2.17042e-100	-
Os03g0741100	—	—	—	—	3975.1	1522.54	1.38452	2.52927e-100	-
Os06g0656300	—	—	—	—	1827.99	5013.7	-1.45562	2.5684e-100	-
Os01g0566800	—	—	—	—	413.849	1421.86	-1.7806	2.66413e-100	-
Os01g0235700	—	—	—	—	725.405	1815.75	-1.3237	2.70894e-100	-
Os02g0113900	—	—	—	—	1565.82	683.876	1.19511	4.71845e-100	-
Os01g0128000	29.6634	159.66	-2.42825	2.21e-35	49.6634	285.231	-2.82325	4.71921e-100	Transcription factor, Myb superfamily
Os03g0195450	637.491	1303.55	-1.03197	2.00984e-46	1374.09	458.405	1.58379	5.47155e-100	Similar to Sulfate transporter
Os02g0724500	—	—	—	—	237.039	1226.9	-2.37182	6.52667e-100	Glucose-6-phosphate/phosphate and phosphoenolpyruvate/phosphate antiporter
Os03g0838500	31.3869	1608.32	-5.67925	2.17452e-87	1031.99	4519.01	-2.13058	8.1715e-100	-
Os12g0190200	—	—	—	—	2870.22	428.791	2.74281	8.83068e-100	-
Os07g0208600	1043.57	2271.24	-1.12196	1.34943e-18	3555.65	485.556	2.8724	1.41981e-99	-
Os02g0503900	417.253	1087.79	-1.38241	9.70946e-63	610.06	1821.62	-1.5782	1.98716e-99	Cytochrome P450 CYP2 subfamily
Os09g0468300	—	—	—	—	863.343	154.577	2.48161	3.14157e-99	Predicted E3 ubiquitin ligase
Os12g0510750	—	—	—	—	1392.39	178.212	2.9659	6.75475e-99	-
Os05g0447700	—	—	—	—	776.575	1718.13	-1.14564	6.83943e-99	-
Os05g0136900	—	—	—	—	1379.73	3100.42	-1.16808	7.44728e-99	-
Os01g0498300	520.807	126.864	2.03747	4.01243e-57	596.502	93.2273	2.6777	8.9645e-99	Uncharacterized conserved protein
Os01g0866400	—	—	—	—	3158.69	1549.73	1.02731	1.01375e-98	Fructose-1,6-bisphosphatase
Os12g0592900	830.69	84.9037	3.29041	6.0659e-29	3556.83	648.2	2.45608	1.37024e-98	-
Os09g0246200	—	—	—	—	648.669	245.274	1.40309	1.38348e-98	Mitochondrial RNA helicase SUV3, DEAD-box superfamily
Os02g0535000	—	—	—	—	6535.49	1416.16	2.20631	1.39498e-98	-
Os01g0776900	—	—	—	—	1840.49	839.519	1.13246	1.42049e-98	Aspartyl protease
Os02g0798300	45.2127	2082.83	-5.52567	6.90801e-126	3343.18	8394.46	-1.32822	1.66204e-98	-
Os06g0247500	9300.74	2365.48	1.97521	0	1533.65	3119.3	-1.02425	1.73209e-98	Pyrophosphate-dependent phosphofructo-1-kinase
Os06g0223300	17.8265	154.41	-3.11467	2.13e-22	75.1982	355.147	-2.23965	1.98628e-98	MADS box transcription factor
Os01g0883100	—	—	—	—	3686.18	7745.04	-1.07114	1.98628e-98	MADS box transcription factor
Os02g0748300	—	—	—	—	2222.56	996.009	1.15799	2.207e-98	Proteins containing BTB/POZ and Kelch domains, involved in regulatory/signal transduction processes
Os03g0777000	183.791	3120.02	-4.08542	1.95028e-108	1138.58	5609.34	-2.30059	5.64615e-98	-
Os06g0127100	—	—	—	—	1682.45	326.799	2.36409	6.17571e-98	-
Os01g0602200	—	—	—	—	625.707	1803.15	-1.52696	6.47643e-98	Cytochrome P450 CYP2 subfamily
Os03g0231600	—	—	—	—	2308.44	1075.59	1.10179	6.97402e-98	Branched chain aminotransferase BCAT1, pyridoxal phosphate enzymes type IV superfamily
Os06g0115300	891.269	6904.73	-2.95365	5.84324e-205	3313.39	469.059	2.82046	1.05318e-97	Acyl-CoA-binding protein
Os07g0177200	17.6391	296.218	-4.06981	3.8508e-32	30.4496	911.962	-4.90448	1.27345e-97	N-methyl-D-aspartate receptor glutamate-binding subunit
Os01g0919600	—	—	—	—	2518.16	1240.26	1.02172	1.55358e-97	-
Os01g0826000	1517.39	3085.78	-1.02405	5.02506e-18	4392.42	637.455	2.78462	2.63365e-97	Copper chaperone
Os07g0633200	890.814	1923.26	-1.11035	2.4806e-38	3221.35	1236.93	1.3809	2.9205e-97	Predicted splicing factor, SR protein superfamily
Os09g0361400	—	—	—	—	3223.26	6495.63	-1.01095	4.90548e-97	Porin/voltage-dependent anion-selective channel protein
Os04g0663100	—	—	—	—	527.212	1279.86	-1.27953	7.33259e-97	-
Os09g0421500	—	—	—	—	4338.18	1917.06	1.17819	8.69277e-97	-
Os09g0467400	—	—	—	—	1745.44	630.054	1.47005	2.67074e-96	-
Os06g0712600	3033.88	6805.08	-1.16545	6.97778e-23	8287.18	983.134	3.07542	3.67603e-96	-
Os05g0580000	—	—	—	—	1030.43	2398.35	-1.2188	4.37563e-96	GDP-mannose pyrophosphorylase/mannose-1-phosphate guanylyltransferase
Os02g0595100	2206.42	1060.06	1.05756	1.93239e-68	1024	2562.36	-1.32326	5.25453e-96	Acetylglucosaminyltransferase EXT1/exostosin 1
Os01g0356900	2.85945	751.968	-8.03879	3.84878e-159	1004.85	2360.97	-1.2324	6.54678e-96	Serine/threonine phosphatase 2C containing leucine-rich repeats, similar to SCN circadian oscillatory protein (SCOP)
Os04g0655600	1020.76	139.821	2.86799	1.78166e-219	100.291	571.003	-2.50931	7.89081e-96	-
Os01g0158400	143.858	586.146	-2.02661	1.08027e-28	1197.79	132.585	3.17539	1.04598e-95	-
Os03g0288700	—	—	—	—	771.353	2763.49	-1.84103	1.05589e-95	Dolichyl pyrophosphate phosphatase and related acid phosphatases
Os01g0615050	—	—	—	—	3017.49	77.5243	5.28256	1.90454e-95	-
Os01g0350000	13.265	176.64	-3.73511	4.1276e-32	27.9625	538.62	-4.2677	2.27311e-95	-
Os02g0741200	11.6178	416.097	-5.16251	4.63412e-89	570.087	1702.66	-1.57854	2.7882e-95	-
Os01g0535900	—	—	—	—	1187.35	566.932	1.0665	3.57907e-95	Methyltransferase
Os01g0368900	111.805	1478.06	-3.72465	7.49647e-61	2016.73	78.3765	4.68545	4.12663e-95	Glutaredoxin and related proteins
Os06g0356700	—	—	—	—	1078.18	182.677	2.56123	5.67322e-95	Chitinase
Os02g0655800	—	—	—	—	76.6265	732.572	-3.25705	5.97226e-95	Serine/threonine protein kinase
Os01g0570800	—	—	—	—	982.482	313.44	1.64824	6.53556e-95	-
Os02g0229800	—	—	—	—	8361.73	3509.67	1.25246	7.62977e-95	-
Os10g0554900	—	—	—	—	102.412	692.458	-2.75733	7.64004e-95	-
Os06g0524400	—	—	—	—	450.609	1534.19	-1.76753	7.8958e-95	-
Os07g0684100	—	—	—	—	1166.52	3200.47	-1.45607	1.1304e-94	Thioredoxin
Os05g0480600	—	—	—	—	222.254	902.787	-2.02217	1.68775e-94	-
Os08g0447900	47.74	335.29	-2.81214	5.57209e-49	251.751	1087.21	-2.11057	2.15111e-94	Adenylate cyclase-associated protein (CAP/Srv2p)
Os11g0531700	—	—	—	—	1448.28	290.447	2.31799	2.33506e-94	Diadenosine and diphosphoinositol polyphosphate phosphohydrolase
Os09g0572800	52.7296	816.166	-3.95218	9.66137e-57	446.174	2447.99	-2.45592	3.93788e-94	-
Os03g0270800	5903.9	2149.25	1.45783	8.78761e-58	4790.39	1045.89	2.19541	6.93792e-94	-
Os06g0150000	—	—	—	—	1313.27	0.003	18.7398	1.20421e-93	-
Os08g0130100	—	—	—	—	1835.73	223.62	3.03723	1.60227e-93	-
Os01g0131300	—	—	—	—	954.525	356.599	1.42048	1.97516e-93	-
Os05g0494000	726.344	4231.07	-2.5423	6.63e-09	1726.34	12082.2	-3.54284	3.04806e-93	Cytochrome P450 CYP2 subfamily
Os01g0530300	1136.83	3312.02	-1.54269	3.96629e-66	2879.11	7398.47	-1.3616	3.18641e-93	-
Os03g0802200	—	—	—	—	9613.28	3705.55	1.37534	3.93443e-93	-
Os01g0603300	—	—	—	—	423.203	1727.4	-2.02918	4.89446e-93	Zuotin and related molecular chaperones (DnaJ superfamily), contains DNA-binding domains
Os01g0515300	—	—	—	—	892.527	296.247	1.59109	6.20187e-93	Similar to leucine-rich repeat protein-related
Os04g0516600	760.13	1614.07	-1.08639	3.03858e-53	1061.93	2704.13	-1.34847	6.84162e-93	Threonine aldolase
Os03g0205700	—	—	—	—	90.1903	591.35	-2.71297	9.99854e-93	-
Os01g0102000	0.003	448.558	-17.19	5.54925e-111	214.126	749.255	-1.807	1.4572e-92	Similar to Phospholipase D alpha 1
Os06g0107600	—	—	—	—	58.5151	467.835	-2.99912	1.92111e-92	-
Os12g0121000	1703.02	3563.17	-1.06507	1.97363e-52	3552.59	1281.77	1.47074	2.32196e-92	-
Os12g0147800	—	—	—	—	5954.95	2161.66	1.46195	2.82428e-92	-
Os01g0717700	—	—	—	—	261.051	1067.95	-2.03244	2.9326e-92	-
Os01g0609300	443.275	209.668	1.08009	7.04725e-50	492.395	200.335	1.2974	3.95556e-92	Pleiotropic drug resistance proteins (PDR1-15), ABC superfamily
Os01g0612500	—	—	—	—	1167.05	571.007	1.03129	4.28481e-92	Similar to Phospholipase D alpha 1
Os02g0603800	—	—	—	—	4844.38	837.776	2.53167	8.523e-92	-
Os03g0297000	—	—	—	—	1940.13	366.033	2.40611	9.03315e-92	-
Os01g0105800	—	—	—	—	2834.11	1357.3	1.06216	1.36963e-91	Iron/ascorbate family oxidoreductases
Os06g0283300	—	—	—	—	500.414	183.235	1.44943	2.1247e-91	Serine/threonine protein kinase
Os04g0312500	—	—	—	—	1228.12	427.633	1.522	4.42179e-91	Aspartyl protease
Os02g0120600	—	—	—	—	557.695	125.848	2.14779	5.88907e-91	Ubiquitin-protein ligase
Os03g0338000	—	—	—	—	1309.32	2649	-1.01663	6.40067e-91	Similar to alanine--glyoxylate aminotransferase 2
Os04g0542800	—	—	—	—	791.094	275.306	1.52281	6.40488e-91	-
Os10g0562700	285.503	54.2837	2.39491	2.9217e-32	7.09263	472.067	-6.05653	1.36004e-90	-
Os12g0636800	—	—	—	—	5364.1	2462.13	1.12343	1.73016e-90	Ubiquitin conjugating enzyme
Os01g0216400	—	—	—	—	968.68	358.229	1.43514	2.27632e-90	Similar to Esterase
Os01g0635200	—	—	—	—	4193.59	906.82	2.2093	2.90585e-90	Zuotin and related molecular chaperones (DnaJ superfamily), contains DNA-binding domains
Os01g0297200	344.126	147.278	1.2244	8.61578e-18	70.8402	582.855	-3.0405	3.60064e-90	AAA+-type ATPase
Os04g0619400	1438.36	681.795	1.07702	1.94761e-46	2142.5	1011.03	1.08348	5.59984e-90	Serine/threonine protein kinase
Os07g0446000	—	—	—	—	221.266	1354.5	-2.61391	5.6553e-90	-
Os06g0707200	—	—	—	—	537.197	1607.67	-1.58145	5.77075e-90	Uncharacterized conserved protein
Os09g0297800	—	—	—	—	483.129	3441.19	-2.83243	6.52131e-90	-
Os01g0764800	—	—	—	—	1625.27	259.871	2.64481	1.09064e-89	-
Os12g0136900	—	—	—	—	510.506	1207.24	-1.24171	1.15946e-89	Plasma membrane H+-transporting ATPase
Os12g0228800	4.72431	1252.83	-8.05087	8.60888e-87	312.376	2099.54	-2.74872	1.39878e-89	Calmodulin and related proteins (EF-Hand superfamily)
Os01g0129500	—	—	—	—	199.109	806.918	-2.01887	1.45129e-89	-
Os01g0131300	1242.26	3092.46	-1.31578	2.27437e-64	3429.82	1258.38	1.44656	1.82598e-89	-
Os06g0619200	—	—	—	—	196.659	3274.9	-4.05768	2.21986e-89	-
Os01g0152687	—	—	—	—	2139.61	694.006	1.62433	2.42619e-89	Serine/threonine protein kinase
Os03g0101500	1043.91	125.922	3.05139	3.92786e-182	519.232	77.1455	2.75072	2.99872e-89	Similar to phosphoglycerate mutase family protein
Os02g0734600	—	—	—	—	4091.42	1948.5	1.07024	3.12674e-89	-
Os02g0620600	116.804	340.396	-1.54313	9.64109e-26	605.516	101.929	2.5706	3.24737e-89	Ammonia permease
Os03g0704400	550.97	249.375	1.14366	2.24959e-32	342.967	32.7637	3.3879	3.26141e-89	Serine/threonine protein kinase
Os03g0582200	—	—	—	—	1549.95	473.291	1.71142	3.81845e-89	Secretory carrier membrane protein
Os03g0787000	—	—	—	—	1236.51	323.53	1.9343	1.10439e-88	SNARE protein Syntaxin 1 and related proteins
Os01g0591000	—	—	—	—	4.45494	397.778	-6.48042	1.61452e-88	Aldehyde dehydrogenase
Os06g0726400	111.072	321.917	-1.4562	2.43e-64	177.072	720.187	-2.02404	1.7166e-88	1,4-alpha-glucan branching enzyme/starch branching enzyme II
Os06g0140900	—	—	—	—	1230.05	565.698	1.12062	3.53238e-88	-
Os01g0667700	—	—	—	—	1326.86	2779.53	-1.06682	4.08998e-88	Predicted E3 ubiquitin ligase
Os06g0172200	—	—	—	—	546.984	104.801	2.38384	4.19578e-88	EF-Hand type domain containing protein
Os02g0205500	572.588	100.791	2.50613	4.10382e-78	823.528	227.853	1.85372	5.31229e-88	-
Os05g0576700	—	—	—	—	148.934	1680.95	-3.49653	5.89447e-88	-
Os03g0656800	—	—	—	—	153.566	1169.92	-2.92948	5.93192e-88	-
Os06g0561000	—	—	—	—	2142.82	849.586	1.33468	6.96761e-88	Aldehyde reductase
Os10g0415600	—	—	—	—	997.432	437.824	1.18787	1.10582e-87	Dipeptidyl aminopeptidase
Os01g0623500	—	—	—	—	903.034	385.375	1.22852	1.59347e-87	AAA+-type ATPase
Os02g0173800	—	—	—	—	2299.05	1008.74	1.18849	1.97735e-87	Cell cycle control protein
Os02g0460200	790.225	3081.6	-1.96334	1.58125e-78	5766.43	2415.4	1.25542	2.60703e-87	-
Os02g0109800	—	—	—	—	506.388	1383.77	-1.45029	2.67652e-87	Kinesin light chain
Os01g0256500	2016.5	4044.2	-1.004	4.24899e-36	5426.55	2063.34	1.39505	2.96603e-87	-
Os10g0516400	—	—	—	—	906.626	2688.66	-1.56831	3.2368e-87	-
Os01g0605700	3390.55	6966.13	-1.03884	1.82586e-145	249.385	1437.82	-2.52744	3.56542e-87	Multitransmembrane protein
Os07g0694400	—	—	—	—	348.608	1960.65	-2.49166	3.59401e-87	Beta-1,3-glucuronyltransferase B3GAT1/SQV-8
Os08g0499300	—	—	—	—	2966.67	306.927	3.27288	4.06439e-87	-
Os11g0167600	0.003	152.471	-15.6332	2.49943e-41	106.704	562.832	-2.39909	4.06756e-87	Exocyst component protein and related proteins
Os06g0111700	—	—	—	—	596.056	2787.45	-2.22543	4.07649e-87	Molecular chaperone (small heat-shock protein Hsp26/Hsp42)
Os07g0124100	—	—	—	—	4315.42	987.126	2.1282	4.63571e-87	-
Os03g0743500	—	—	—	—	3680.02	1320.36	1.47878	5.99275e-87	Calmodulin and related proteins (EF-Hand superfamily)
Os03g0859900	269.536	120.206	1.16497	2.29441e-14	61.562	509.702	-3.04954	8.32542e-87	-
Os01g0711600	—	—	—	—	1385.98	289.663	2.25846	9.30465e-87	Uncharacterized conserved protein
Os01g0607900	—	—	—	—	935.62	386.182	1.27664	9.53003e-87	Serine/threonine protein kinase
Os01g0357400	—	—	—	—	277.734	824.996	-1.57068	1.51128e-86	Alpha-amylase
Os09g0476800	—	—	—	—	208.076	1283.01	-2.62435	1.63484e-86	-
Os07g0119300	263.554	1111.08	-2.07579	5.70836e-34	1835.23	221.478	3.05073	1.70797e-86	-
Os01g0136000	—	—	—	—	458.679	2512.95	-2.45382	1.96282e-86	Molecular chaperone (small heat-shock protein Hsp26/Hsp42)
Os03g0215400	—	—	—	—	662.387	216.522	1.61316	1.97539e-86	Sexual differentiation process protein ISP4
Os05g0123100	—	—	—	—	1051.62	3903.74	-1.89224	2.78616e-86	-
Os06g0726300	—	—	—	—	1133.1	235.965	2.26363	2.93937e-86	-
Os06g0185500	—	—	—	—	5.61132	467.261	-6.37975	3.49337e-86	-
Os02g0120500	—	—	—	—	12.0954	375.214	-4.95518	4.19125e-86	-
Os02g0275800	516.578	255.006	1.01845	3.61375e-20	187.747	826.052	-2.13744	6.31602e-86	-
Os11g0592100	—	—	—	—	2253.15	613.335	1.8772	1.49692e-85	-
Os07g0150700	—	—	—	—	1435.4	569.679	1.33323	1.74122e-85	Serine/threonine protein kinase
Os07g0635500	—	—	—	—	641.505	134.954	2.24899	2.00932e-85	Cytochrome P450 CYP4/CYP19/CYP26 subfamilies
Os07g0573900	—	—	—	—	9479.61	3367.7	1.49306	2.60453e-85	-
Os08g0450900	156.122	655.781	-2.11045	1.39e-27	228.468	1269.79	-2.47452	2.85386e-85	Transcription factor GT-2 and related proteins, contains trihelix DNA-binding/SANT domain
Os03g0711100	—	—	—	—	779.605	2050.52	-1.39517	2.85386e-85	GATA-4/5/6 transcription factors
Os05g0324700	—	—	—	—	4004.39	740.433	2.43514	3.17373e-85	-
Os07g0461900	—	—	—	—	1502.81	513.695	1.54868	3.50552e-85	Acetylornithine aminotransferase
Os01g0106900	—	—	—	—	19.0664	500.643	-4.71468	3.50743e-85	-
Os01g0138400	—	—	—	—	683.736	137.812	2.31074	4.06389e-85	Serine carboxypeptidases
Os03g0837100	—	—	—	—	108.379	440.78	-2.02397	4.44262e-85	-
Os01g0238700	—	—	—	—	2501.83	1225.64	1.02944	4.62258e-85	-
Os12g0584400	351.911	173.449	1.0207	0.00530561	26.6264	2329.45	-6.45099	5.1873e-85	-
Os10g0503300	—	—	—	—	264.466	1041.52	-1.97753	5.69036e-85	-
Os04g0570500	—	—	—	—	593.446	99.9039	2.5705	9.2809e-85	Cytochrome P450 CYP4/CYP19/CYP26 subfamilies
Os05g0210600	—	—	—	—	3194.32	1112.33	1.52193	1.01847e-84	Molecular chaperone (DnaJ superfamily)
Os10g0558700	—	—	—	—	615.945	55.4185	3.47436	1.11365e-84	Iron/ascorbate family oxidoreductases
Os04g0189400	195.197	4395.18	-4.49292	6.67985e-140	3025.32	9277.85	-1.6167	1.19412e-84	-
Os02g0527200	—	—	—	—	195.494	656.517	-1.74771	1.36943e-84	-
Os06g0168700	—	—	—	—	2285.26	835.322	1.45196	1.55391e-84	-
Os03g0424200	—	—	—	—	120.433	478.032	-1.98887	1.62072e-84	Serine/threonine protein kinase
Os01g0841800	—	—	—	—	2476.76	910.845	1.44317	1.65408e-84	Ribonuclease III domain containing protein
Os02g0264800	0.003	518.668	-17.3995	8.79991e-19	122.893	2681.31	-4.44746	4.19695e-84	-
Os02g0681000	—	—	—	—	762.402	47.0577	4.01805	4.53809e-84	-
Os04g0645600	—	—	—	—	1354.8	3015.36	-1.15424	7.8785e-84	Predicted membrane protein
Os08g0550200	—	—	—	—	15.9636	504.213	-4.98118	1.03995e-83	Uncharacterized membrane protein, predicted efflux pump
Os03g0331700	—	—	—	—	4083.24	1856.91	1.13681	1.22117e-83	Calmodulin and related proteins (EF-Hand superfamily)
Os08g0547300	—	—	—	—	50.0791	482.83	-3.26923	1.44177e-83	Cytochrome P450 CYP2 subfamily
Os03g0835900	—	—	—	—	1440.16	679.23	1.08426	1.58852e-83	-
Os06g0102100	298.704	761.435	-1.35	4.84327e-49	168.169	790.16	-2.23224	1.70651e-83	Cytochrome P450 CYP2 subfamily
Os07g0190000	2229.55	277.982	3.00369	0	775.772	282.708	1.45632	1.71693e-83	Transketolase
Os01g0159300	—	—	—	—	1428.88	609.132	1.23006	1.83601e-83	Predicted E3 ubiquitin ligase
Os07g0563400	—	—	—	—	983.171	211.113	2.21943	2.03469e-83	-
Os03g0241600	—	—	—	—	1237.08	572.149	1.11247	2.03539e-83	Ste20-like serine/threonine protein kinase
Os04g0607600	99.2951	413.102	-2.05671	9.55385e-46	226.411	929.825	-2.03801	2.35669e-83	Na+/K+ transporter
Os01g0715400	—	—	—	—	144.197	552.479	-1.93788	2.53402e-83	Alpha Amylase
Os04g0404900	—	—	—	—	734.577	1917.36	-1.38414	3.00393e-83	Uncharacterized conserved protein
Os03g0111200	555.96	106.381	2.38574	1.37094e-24	14.9129	1109.13	-6.21672	3.09455e-83	-
Os06g0206900	259.6	778.978	-1.58529	1.16697e-21	1911.5	422.817	2.1766	3.21938e-83	-
Os05g0549700	—	—	—	—	863.913	2191.88	-1.34321	3.2368e-83	-
Os05g0398800	—	—	—	—	16.0842	414.809	-4.68873	3.5564e-83	Serine/threonine protein kinase
Os09g0433000	—	—	—	—	419.537	1597.55	-1.92899	3.8087e-83	Galactosyltransferases
Os03g0828600	—	—	—	—	6684.88	2768.92	1.27158	5.75496e-83	Predicted GTP-binding protein (ODN superfamily)
Os02g0123100	—	—	—	—	1162.61	483.877	1.26466	6.46702e-83	Cdc2-related protein kinase
Os02g0120100	—	—	—	—	210.956	5.14575	5.35741	6.69198e-83	Serine/threonine protein kinase
Os01g0236300	—	—	—	—	215.763	771.262	-1.83778	7.88029e-83	-
Os03g0292100	—	—	—	—	1643.47	669.638	1.29529	1.0037e-82	Serine/threonine protein phosphatase
Os02g0832000	—	—	—	—	21.684	422.986	-4.28591	1.48623e-82	Ca2+/calmodulin-dependent protein kinase, EF-Hand protein superfamily
Os05g0587300	—	—	—	—	431.639	2336.11	-2.43621	2.02417e-82	Molecular chaperone (small heat-shock protein Hsp26/Hsp42)
Os02g0743600	3.88116	574.189	-7.20889	3.54013e-129	731.422	1820.6	-1.31564	2.1061e-82	-
Os02g0127200	—	—	—	—	2034.91	850.738	1.25818	2.80641e-82	-
Os03g0396500	37.8214	3074.41	-6.34497	4.65313e-141	863.996	4074.47	-2.23752	3.77038e-82	-
Os02g0729400	0.003	158.483	-15.689	2.98059e-27	1419.86	537.835	1.40052	7.92519e-82	-
Os08g0114400	561.046	47.4552	3.56348	9.63556e-118	462.774	0.003	17.235	8.29893e-82	D-arabinono-1, 4-lactone oxidase
Os09g0422500	—	—	—	—	1869.5	690.819	1.43627	8.73618e-82	-
Os01g0706400	—	—	—	—	780.525	379.005	1.04223	9.9536e-82	Spindle pole body protein
Os04g0543500	—	—	—	—	3763.73	548.493	2.77862	1.29341e-81	-
Os03g0266900	—	—	—	—	535.515	2555.66	-2.2547	1.35876e-81	Molecular chaperone (small heat-shock protein Hsp26/Hsp42)
Os10g0361900	—	—	—	—	3437.27	8397.08	-1.28862	3.23418e-81	-
Os11g0543500	—	—	—	—	445.6	33.0408	3.75343	3.54804e-81	Uncharacterized conserved protein
Os04g0638700	—	—	—	—	3136.12	1082.34	1.53483	4.00709e-81	-
Os05g0178300	—	—	—	—	5253.36	14266.1	-1.44128	4.95932e-81	-
Os05g0556000	1186.44	2804.59	-1.24115	1.0281e-121	1469.64	572.02	1.36133	5.19322e-81	Iron/ascorbate family oxidoreductases
Os04g0368000	—	—	—	—	1213.67	560.415	1.11481	7.60019e-81	Serine/threonine protein kinase
Os06g0125200	—	—	—	—	1284.31	107.539	3.57806	8.95343e-81	-
Os10g0456400	—	—	—	—	565.604	1410.46	-1.3183	1.05384e-80	-
Os01g0637800	478.877	154.156	1.63526	1.48e-32	2948.62	385.565	4.8238	1.2963e-80	Transcription factor, Myb superfamily
Os10g0320100	—	—	—	—	113.282	905.905	-2.99945	1.2963e-80	Cytochrome P450 CYP2 subfamily
Os02g0263500	—	—	—	—	1294.86	626.635	1.0471	1.82064e-80	Uncharacterized conserved protein
Os04g0690800	—	—	—	—	744.31	2392.37	-1.68446	3.82575e-80	-
Os05g0432200	—	—	—	—	3757.46	9487.91	-1.33633	3.95652e-80	-
Os01g0630200	—	—	—	—	131.424	579.001	-2.13934	3.99028e-80	H+/oligopeptide symporter
Os02g0164900	—	—	—	—	802.411	1616.14	-1.01014	4.95115e-80	-
Os01g0124100	—	—	—	—	1887.93	849.765	1.15167	5.2261e-80	-
Os02g0588300	210.665	466.257	-1.14617	1.78025e-30	212.482	767.116	-1.85211	7.02271e-80	Ca2+-binding actin-bundling protein (fimbrin/plastin), EF-Hand protein superfamily
Os07g0164800	—	—	—	—	5243.65	2107.59	1.31498	7.21287e-80	-
Os05g0481600	—	—	—	—	6089.14	2212.52	1.46055	8.0965e-80	-
Os05g0487100	—	—	—	—	907.615	30.6415	4.88852	8.3449e-80	-
Os09g0469300	2286.35	4906.6	-1.10168	5.98997e-68	5761.22	2861.39	1.00966	9.20746e-80	-
Os03g0701200	61.9303	863.001	-3.80064	8.00639e-96	1804.01	626.97	1.52474	1.34037e-79	Haloacid dehalogenase-like hydrolase
Os03g0252100	—	—	—	—	2156.52	5297.92	-1.29672	1.4654e-79	Arylacetamide deacetylase
Os01g0824600	—	—	—	—	623.877	1490.65	-1.2566	1.87691e-79	Serine/threonine protein kinase
Os04g0398700	—	—	—	—	214.364	849.936	-1.98729	2.2062e-79	-
Os06g0133500	—	—	—	—	2684.22	379.843	2.82103	2.77733e-79	-
Os04g0463000	—	—	—	—	357.044	36.897	3.27453	3.01617e-79	Serine/threonine protein kinase
Os08g0365800	—	—	—	—	78.3095	738.135	-3.23663	3.13506e-79	Fibrillins and related proteins containing Ca2+-binding EGF-like domains
Os05g0526700	186.894	15.9829	3.54762	2.57325e-18	695.231	31.0299	4.48576	4.87403e-79	-
Os01g0675500	—	—	—	—	719.452	1855.32	-1.3667	4.92673e-79	Beta-1,3-glucuronyltransferase B3GAT1/SQV-8
Os01g0570500	—	—	—	—	263.495	975.454	-1.8883	5.91161e-79	Uncharacterized membrane protein, predicted efflux pump
Os09g0389000	—	—	—	—	477.123	40.5293	3.55732	6.04837e-79	Mannose-6-phosphate isomerase
Os08g0528200	75.3905	504.433	-2.74221	2.48913e-34	207.577	1365.62	-2.71784	7.71704e-79	-
Os04g0287400	—	—	—	—	1822.53	734.842	1.31044	8.7355e-79	WRKY51
Os06g0178100	—	—	—	—	1245.87	392.168	1.66761	1.19938e-78	Iron/ascorbate family oxidoreductases
Os05g0568800	—	—	—	—	102.318	1053.47	-3.36402	1.58863e-78	-
Os02g0127800	8.33979	2176.16	-8.02756	0	1656.82	3560.5	-1.10366	1.99836e-78	-
Os10g0464900	—	—	—	—	317.562	30.152	3.39671	2.64145e-78	L-type voltage-dependent Ca2+ channel, alpha2/delta subunit
Os03g0216200	9.15513	328.257	-5.1641	1.73608e-100	183.452	704.732	-1.94167	2.80594e-78	Putative transcription factor FET5
Os02g0232900	—	—	—	—	1330.52	369.473	1.84845	3.43131e-78	Aquaporin (major intrinsic protein family)
Os01g0727400	—	—	—	—	499.924	110.216	2.18137	4.90209e-78	Ferric reductase, NADH/NADPH oxidase and related proteins
Os04g0386600	436.13	174.329	1.32295	1.3982e-33	97.5928	501.894	-2.36254	5.91298e-78	Pyruvate kinase
Os04g0556000	—	—	—	—	79.1999	377.551	-2.2531	6.52627e-78	Cation transport ATPase
Os12g0611900	111.057	544.577	-2.29383	4.01442e-50	295.306	1200.64	-2.02352	8.30896e-78	-
Os04g0685900	—	—	—	—	241.989	705.68	-1.54407	1.18603e-77	Serine/threonine protein kinase
Os04g0615200	—	—	—	—	4423.67	1042.51	2.08518	1.30734e-77	-
Os08g0450100	206.209	426.129	-1.04718	1.3623e-20	567.975	129.286	2.13526	1.31447e-77	-
Os03g0405500	—	—	—	—	334.374	1032.66	-1.62683	1.71399e-77	Thioredoxin, nucleoredoxin and related proteins
Os02g0127500	65.2296	4635.5	-6.15105	6.55842e-159	5667.79	13292.6	-1.22977	1.71945e-77	-
Os02g0832800	—	—	—	—	1296.66	2979.91	-1.20047	2.59333e-77	Acetylglucosaminyltransferase EXT1/exostosin 1
Os09g0477200	4.22811	3068.52	-9.50331	8.46064e-237	2749.69	5764.34	-1.06789	2.74709e-77	-
Os02g0503700	—	—	—	—	81.6958	549.832	-2.75066	5.0577e-77	Cytochrome P450 CYP2 subfamily
Os03g0103400	289.391	689.034	-1.25156	1.93552e-38	630.474	143.287	2.13753	5.86822e-77	-
Os02g0678400	—	—	—	—	403.051	1512.6	-1.908	6.30854e-77	-
Os02g0510100	—	—	—	—	664.134	172.513	1.94477	6.36598e-77	Cytochrome P450 CYP4/CYP19/CYP26 subfamilies
Os08g0140300	2218.09	65.2455	5.0873	0	321.812	10.1488	4.98683	6.73948e-77	Aromatic-L-amino-acid/L-histidine decarboxylase
Os11g0178800	—	—	—	—	290.063	1754.3	-2.59646	7.3068e-77	-
Os03g0817900	—	—	—	—	988.696	2283.53	-1.20767	7.33374e-77	-
Os01g0232400	—	—	—	—	827.062	1758.2	-1.08803	7.67598e-77	-
Os01g0160200	—	—	—	—	918.48	344.989	1.4127	8.04232e-77	Leucine-rich repeat protein
Os06g0590500	—	—	—	—	45.669	683.647	-3.90396	8.29612e-77	SNARE protein Syntaxin 1 and related proteins
Os08g0250900	—	—	—	—	772.596	289.261	1.41734	8.61401e-77	Chaperone HSP104 and related ATP-dependent Clp proteases
Os01g0173600	—	—	—	—	2088.72	839.205	1.31552	2.84651e-76	Branched chain alpha-keto acid dehydrogenase E1, beta subunit
Os03g0360200	—	—	—	—	2108.55	677.671	1.6376	3.70595e-76	-
Os03g0820300	67.8022	397.93	-2.55311	4.47137e-20	1102.92	85.4402	3.69027	5.72741e-76	-
Os02g0227100	—	—	—	—	807.474	63.4361	3.67004	5.72741e-76	-
Os10g0557900	—	—	—	—	614.482	66.7051	3.2035	6.1383e-76	Gelatinase A and related matrix metalloproteases
Os09g0571400	274.015	135.418	1.01684	5.88774e-05	926.269	90.706	3.35216	7.02816e-76	Cytochrome P450 CYP4/CYP19/CYP26 subfamilies
Os08g0367300	—	—	—	—	659.043	236.74	1.47707	7.70871e-76	-
Os08g0240533	—	—	—	—	4469.37	677.667	2.72142	8.81613e-76	-
Os04g0552400	—	—	—	—	25.1357	364.754	-3.85912	1.05182e-75	-
Os01g0778800	—	—	—	—	551.718	210.034	1.39331	1.19082e-75	N-arginine dibasic convertase NRD1 and related Zn2+-dependent endopeptidases, insulinase superfamily
Os02g0128000	479.203	1307.12	-1.44768	3.57858e-32	1902.77	483.863	1.97543	1.7641e-75	Molecular chaperone (small heat-shock protein Hsp26/Hsp42)
Os01g0190300	—	—	—	—	2375.51	941.969	1.33448	1.83514e-75	-
Os01g0106400	—	—	—	—	128.242	892.814	-2.7995	2.19458e-75	C-3 sterol dehydrogenase/3-beta-hydroxysteroid dehydrogenase and related dehydrogenases
Os01g0914700	—	—	—	—	146.841	702.467	-2.25818	3.25375e-75	Uncharacterized conserved protein, contains PA domain
Os04g0196600	215.629	487.547	-1.17699	2.77917e-27	1148.08	490.622	1.22654	3.36477e-75	Uncharacterized conserved protein
Os09g0406400	11.0151	685.888	-5.96042	9.84053e-44	723.522	3036.72	-2.06941	3.617e-75	-
Os01g0856500	—	—	—	—	705.11	1741.94	-1.30478	3.81947e-75	Amino acid transporters
Os04g0506100	—	—	—	—	3975.91	1621.61	1.29386	5.12771e-75	Serine/threonine protein kinase
Os03g0839900	—	—	—	—	743.537	327.507	1.18288	5.24452e-75	Serine/threonine protein kinase
Os06g0581300	—	—	—	—	618.78	236.345	1.38853	6.49813e-75	-
Os03g0806800	—	—	—	—	1798.7	20.0696	6.4858	7.12576e-75	-
Os01g0118700	—	—	—	—	931.271	332.287	1.48677	7.39703e-75	Uncharacterized conserved protein
Os06g0716000	—	—	—	—	855.401	317.685	1.42901	1.43701e-74	-
Os06g0225800	—	—	—	—	369.191	128.11	1.52699	1.77762e-74	-
Os03g0580800	0.003	159.277	-15.6962	3.36787e-25	20.5897	504.147	-4.61385	2.25521e-74	-
Os01g0181033	—	—	—	—	3281.23	6659.39	-1.02116	3.01664e-74	NADH-ubiquinone oxidoreductase, NUFS7/PSST/20 kDa subunit
Os02g0168100	—	—	—	—	1018.55	431.635	1.23863	3.14732e-74	4-hydroxyphenylpyruvate dioxygenase
Os04g0630400	—	—	—	—	31.1234	139.512	-2.26206	3.14732e-74	Flavonol reductase/cinnamoyl-CoA reductase
Os07g0578300	—	—	—	—	339.187	62.187	2.4474	3.73245e-74	-
Os05g0402200	—	—	—	—	662.692	185.85	1.8342	5.25466e-74	Aspartyl protease
Os01g0185300	—	—	—	—	1039.25	2369.22	-1.18887	5.31133e-74	-
Os02g0813166	—	—	—	—	346.638	1129.48	-1.70416	5.42112e-74	-
Os01g0350000	2589.6	1224.16	1.08094	5.53512e-54	32.737	696.265	-4.41064	6.11354e-74	-
Os03g0340700	—	—	—	—	1165.71	2448.36	-1.0706	6.11378e-74	TPR repeat-containing protein
Os02g0743700	—	—	—	—	439.872	1843.74	-2.06748	6.74094e-74	Predicted E3 ubiquitin ligase
Os01g0208600	—	—	—	—	74.0856	818.253	-3.46528	1.30004e-73	-
Os05g0508800	884.127	412.097	1.10127	3.91002e-34	826.979	253.994	1.70305	1.72942e-73	-
Os07g0510600	—	—	—	—	153.573	733.542	-2.25596	1.82608e-73	UDP-glucuronosyl and UDP-glucosyl transferase
Os03g0116900	—	—	—	—	134.386	636.483	-2.24374	2.31794e-73	Armadillo repeat protein VAC8 required for vacuole fusion, inheritance and cytosol-to-vacuole protein targeting
Os10g0369900	39.615	237.716	-2.58512	3.19667e-35	32.0179	411.608	-3.68432	2.36308e-73	Myo-inositol-1-phosphate synthase
Os03g0809000	6.01341	981.005	-7.34993	1.08311e-82	167.041	1350.27	-3.01497	2.86549e-73	-
Os12g0165500	50.3124	158.267	-1.65338	5.96091e-12	46.886	509.841	-3.44282	3.0689e-73	Exocyst component protein and related proteins
Os10g0533500	—	—	—	—	426.586	1285.86	-1.59182	3.15994e-73	Beta tubulin
Os06g0213300	—	—	—	—	1557.64	27.3502	5.83167	3.53677e-73	-
Os03g0223200	—	—	—	—	700.463	2233.82	-1.67313	5.14643e-73	Dehydrogenases with different specificities (related to short-chain alcohol dehydrogenases)
Os12g0479900	4174.41	1627.88	1.35858	1.83417e-105	1290.43	281.575	2.19625	5.4491e-73	-
Os06g0604200	450.097	114.395	1.97622	4.20218e-73	147	544.505	-1.88913	6.31659e-73	Phospholipase D1
Os06g0649000	1910.36	44.5038	5.42377	4.14707e-297	579.627	61.8568	3.22812	6.64617e-73	-
Os08g0495500	965.848	2019.52	-1.06414	2.10584e-57	1737.45	714.606	1.28175	9.11565e-73	Proteins containing BTB/POZ and Kelch domains, involved in regulatory/signal transduction processes
Os03g0576200	—	—	—	—	270.877	715.896	-1.40211	1.18481e-72	Uncharacterized conserved protein
Os05g0586200	—	—	—	—	825.397	1816.55	-1.13804	1.66553e-72	-
Os06g0139800	—	—	—	—	256.428	826.508	-1.68847	1.7655e-72	-
Os06g0646100	—	—	—	—	4261.79	1449.53	1.55587	2.31558e-72	-
Os10g0339600	—	—	—	—	900.682	207.868	2.11535	2.74939e-72	-
Os08g0189100	—	—	—	—	766.185	46.7551	4.0345	3.25916e-72	-
Os12g0117200	14.3754	408.53	-4.82877	2.69657e-46	375.671	1574.01	-2.0669	3.32029e-72	-
Os10g0554900	239.753	43.1285	2.47483	2.09684e-23	4.97271	454.432	-6.51389	3.78086e-72	-
Os06g0708400	—	—	—	—	907.876	330.661	1.45714	6.05692e-72	Cytochrome P450 CYP4/CYP19/CYP26 subfamilies
Os03g0266800	—	—	—	—	975.963	2031.19	-1.05742	6.43791e-72	Serine/threonine protein kinase
Os02g0589400	—	—	—	—	108.549	669.294	-2.6243	7.01203e-72	UDP-glucuronosyl and UDP-glucosyl transferase
Os01g0681900	—	—	—	—	382.823	1132.69	-1.565	7.71212e-72	Ferric reductase, NADH/NADPH oxidase and related proteins
Os07g0259700	—	—	—	—	814.242	27.5512	4.88527	7.89692e-72	-
Os05g0466900	—	—	—	—	1212.43	565.282	1.10086	9.32341e-72	Serine/threonine protein kinase
Os01g0172800	—	—	—	—	179.079	946.608	-2.40217	1.0881e-71	-
Os08g0473800	—	—	—	—	457.52	17.0511	4.7459	1.13239e-71	Alpha-amylase
Os05g0318700	—	—	—	—	601.18	234.058	1.36093	1.57812e-71	Serine/threonine protein kinase
Os12g0111600	—	—	—	—	524.838	1397.13	-1.41252	1.77666e-71	-
Os05g0480700	25.3278	434.382	-4.10017	1.82413e-42	170.387	1167.24	-2.77621	1.91194e-71	Vacuolar H+-ATPase V1 sector, subunit E
Os11g0702100	6844.67	467.112	3.87314	0	535.196	26.7449	4.32273	2.08042e-71	Chitinase
Os05g0530500	—	—	—	—	182.17	19.9293	3.19233	2.1026e-71	Serine/threonine protein kinase
Os04g0179700	2300.21	261.129	3.13893	0	501.5	166.844	1.58775	4.36939e-71	-
Os01g0848700	133.032	434.363	-1.70713	9.48282e-17	573.166	2086.24	-1.86388	4.59995e-71	GTPase Rab11/YPT3, small G protein superfamily
Os05g0525900	—	—	—	—	1029.03	2745.16	-1.4156	4.76644e-71	CCCH-type Zn-finger protein
Os03g0205800	—	—	—	—	993.528	317.666	1.64505	5.03252e-71	-
Os05g0244500	—	—	—	—	203.572	794.566	-1.96463	6.56955e-71	-
Os06g0198900	0.003	318.161	-16.6944	2.28479e-74	417.633	1073.73	-1.36232	7.7966e-71	Serine/threonine protein kinase
Os01g0802100	1228.11	410.245	1.58189	1.29507e-69	817.293	214.435	1.93031	1.34762e-70	-
Os04g0619300	—	—	—	—	936.337	2116.62	-1.17667	1.76849e-70	Proteins containing BTB/POZ and Kelch domains, involved in regulatory/signal transduction processes
Os11g0490900	441.008	186.706	1.24004	4.20583e-11	659.812	35.8991	4.20004	1.88392e-70	-
Os03g0386500	—	—	—	—	1540.2	571.86	1.42938	2.11773e-70	Trehalose-6-phosphate synthase component TPS1 and related subunits
Os03g0784800	—	—	—	—	107.04	476.175	-2.15334	3.84328e-70	Sexual differentiation process protein ISP4
Os03g0633400	1.81002	286.574	-7.30676	5.23227e-31	233.533	1277.32	-2.45142	4.4581e-70	-
Os09g0461500	—	—	—	—	1646.57	3406.53	-1.04884	5.9256e-70	Arylacetamide deacetylase
Os06g0126250	71.267	176.845	-1.31118	6.07156e-10	620.507	132.37	2.22887	8.46054e-70	Na+/K+ transporter
Os03g0233900	62.5879	201.871	-1.68948	5.46736e-22	606.301	188.144	1.6882	8.8541e-70	-
Os06g0136600	—	—	—	—	545.228	96.0113	2.50558	9.0996e-70	Enolase
Os01g0679900	—	—	—	—	939.505	390.287	1.26737	9.62132e-70	Uncharacterized high-glucose-regulated protein
Os05g0559000	0.003	300.7	-16.613	3.19093e-65	353.14	999.747	-1.50132	1.08715e-69	-
Os03g0390200	—	—	—	—	1778.09	778.428	1.19169	1.39701e-69	Serine/threonine protein kinase
Os04g0691500	—	—	—	—	496.312	19.7355	4.65238	1.48783e-69	Predicted transporter (major facilitator superfamily)
Os01g0615100	—	—	—	—	2103.53	80.5915	4.70604	1.48783e-69	-
Os07g0438600	187.309	633.222	-1.75729	4.94364e-14	1602.68	165.803	3.27295	1.54136e-69	-
Os11g0475600	—	—	—	—	127.587	515.045	-2.01322	1.65148e-69	Predicted transporter (major facilitator superfamily)
Os05g0155500	—	—	—	—	690.081	1661.65	-1.26778	1.91697e-69	Karyopherin (importin) alpha
Os10g0528100	—	—	—	—	1040.01	186.248	2.4813	2.63903e-69	Glutathione S-transferase
Os02g0557200	—	—	—	—	154.364	602.075	-1.9636	2.82185e-69	-
Os12g0421000	—	—	—	—	2230.65	4701.26	-1.07558	3.30141e-69	-
Os04g0477500	—	—	—	—	905.838	2162.29	-1.25523	5.00545e-69	-
Os04g0541700	342.528	2904.41	-3.08395	2.8e-21	1436.87	373.998	1.94183	6.34587e-69	Transcription factor HEX, contains HOX and HALZ domains
Os05g0178600	—	—	—	—	564.263	2191.68	-1.9576	6.36416e-69	-
Os03g0700700	—	—	—	—	695.52	118.639	2.55151	1.15922e-68	-
Os09g0426000	1179	6066.84	-2.36338	3.39467e-120	2833.91	427.901	2.72744	1.28023e-68	-
Os02g0790500	—	—	—	—	1265.73	476.017	1.41089	1.33829e-68	Trehalose-6-phosphate synthase component TPS1 and related subunits
Os10g0100700	—	—	—	—	48.2697	620.127	-3.68337	1.77208e-68	Stationary phase-induced protein, SOR/SNZ family
Os05g0503000	—	—	—	—	1339.85	3127.78	-1.22307	2.53533e-68	Secretory carrier membrane protein
Os03g0180900	1677.7	385.642	2.12115	3.15085e-75	1348.28	309.051	2.1252	2.87293e-68	-
Os03g0711400	—	—	—	—	345.124	776.152	-1.16922	3.24091e-68	Vesicle coat complex COPI, alpha subunit
Os03g0425200	—	—	—	—	611.042	249.369	1.29299	3.45814e-68	Predicted inosine-uridine preferring nucleoside hydrolase
Os01g0730300	—	—	—	—	78.09	438.016	-2.48777	3.91877e-68	Predicted
Os02g0218700	77.5821	488.566	-2.65476	3.61206e-71	343.599	27.8121	3.62694	4.71756e-68	Cytochrome P450
Os04g0504600	57.304	282.163	-2.29982	1.79491e-38	266.353	889.515	-1.73968	5.32711e-68	Pyruvate kinase
Os03g0854300	—	—	—	—	1408.14	633.834	1.15162	5.44743e-68	Apoptosis-promoting RNA-binding protein TIA-1/TIAR (RRM superfamily)
Os01g0830100	—	—	—	—	1629.84	3392.37	-1.05756	5.61497e-68	NADH:flavin oxidoreductase/12-oxophytodienoate reductase
Os02g0214900	—	—	—	—	527.332	1120.47	-1.08732	6.03737e-68	Histone deacetylase complex, catalytic component RPD3
Os02g0823100	—	—	—	—	1767.16	706.164	1.32336	6.33643e-68	Aquaporin (major intrinsic protein family)
Os11g0224600	37.7374	558.529	-3.88756	3.34818e-111	1512.37	746.436	1.01872	7.00293e-68	-
Os11g0552600	—	—	—	—	1290.91	581.889	1.14957	8.65539e-68	Similar to Kinesin-like protein
Os01g0874300	—	—	—	—	3214.6	1371.11	1.66749	1.0392e-67	Transcription factor, Myb superfamily
Os08g0471000	—	—	—	—	739.242	356.592	1.05177	1.07069e-67	Putative transcription factor FET5
Os02g0198700	—	—	—	—	418.479	1224.23	-1.54864	1.0831e-67	-
Os10g0109300	1667.98	476.556	1.80738	1.66464e-96	249.793	1071.09	-2.10027	1.33326e-67	-
Os12g0638300	150.357	386.211	-1.36099	3.96968e-28	431.329	84.4672	2.35232	2.12718e-67	H+/oligopeptide symporter
Os05g0450300	—	—	—	—	1989.33	861.876	1.20673	2.3382e-67	-
Os11g0242600	280.325	56.8411	2.30209	1.08729e-21	14.2675	503.738	-5.14187	2.68952e-67	-
Os03g0103400	—	—	—	—	1303.54	618.014	1.07672	3.10307e-67	-
Os10g0577500	—	—	—	—	1580.95	636.616	1.3123	3.74186e-67	-
Os08g0105700	—	—	—	—	130.253	1145.23	-3.13625	4.0517e-67	Cytochrome P450 CYP2 subfamily
Os08g0402100	—	—	—	—	1403.39	3269.55	-1.22017	4.65193e-67	-
Os11g0524300	—	—	—	—	406.641	66.855	2.60465	5.06066e-67	-
Os02g0450000	—	—	—	—	732.787	238.445	1.61974	5.61587e-67	-
Os02g0462200	—	—	—	—	321.649	1076.73	-1.74309	7.48047e-67	-
Os03g0176900	—	—	—	—	1795.6	219.603	3.0315	9.69578e-67	-
Os01g0567500	—	—	—	—	312.867	20.3563	3.942	1.09595e-66	Predicted transporter (major facilitator superfamily)
Os02g0176100	—	—	—	—	455.458	1099.83	-1.2719	1.3119e-66	Predicted GTPase-activating protein
Os05g0585800	—	—	—	—	48.6741	347.867	-2.83731	1.43138e-66	Tyrosine kinase specific for activated (GTP-bound) p21cdc42Hs
Os10g0370500	6183.35	2080.6	1.57139	0	613.385	163.508	1.90743	1.45932e-66	-
Os02g0718600	1851.72	768.806	1.26817	7.79834e-14	300.571	2982.81	-3.31089	1.95082e-66	-
Os02g0232900	—	—	—	—	963.243	2470.2	-1.35866	2.24802e-66	Aquaporin (major intrinsic protein family)
Os07g0615400	2130.56	1032.74	1.04475	6.29006e-66	997.052	2216.8	-1.15273	2.47162e-66	Apoptosis-promoting RNA-binding protein TIA-1/TIAR (RRM superfamily)
Os10g0341700	—	—	—	—	729.731	308.981	1.23985	2.76008e-66	-
Os06g0668200	—	—	—	—	1343.07	2785.91	-1.05262	3.25529e-66	3-phosphoglycerate kinase
Os01g0178500	3804.89	1694.23	1.16722	2.45694e-66	761.718	2457.39	-1.6898	3.33939e-66	-
Os01g0206700	—	—	—	—	352.203	35.5349	3.3091	3.41718e-66	Serine/threonine protein kinase
Os12g0503200	—	—	—	—	681.358	304.44	1.16225	3.5816e-66	Translation initiation factor 5B (eIF-5B)
Os01g0226400	—	—	—	—	152.993	530.074	-1.79273	3.64892e-66	AAA+-type ATPase
Os07g0162400	—	—	—	—	873.657	212.631	2.03871	3.9687e-66	Arylacetamide deacetylase
Os08g0520500	—	—	—	—	2619.56	753.062	1.79848	4.67465e-66	-
Os08g0402800	—	—	—	—	69.4611	623.688	-3.16655	4.79633e-66	-
Os04g0178400	—	—	—	—	68.6956	475.63	-2.79155	6.47683e-66	Cytochrome P450 CYP2 subfamily
Os05g0486100	—	—	—	—	525.554	213.883	1.29702	6.64147e-66	Serine/threonine protein kinase
Os07g0641200	—	—	—	—	230.831	821.489	-1.8314	8.23592e-66	Ca2+/calmodulin-dependent protein kinase, EF-Hand protein superfamily
Os01g0190000	1759.12	4880.19	-1.47208	7.64208e-226	2191.59	1093.65	1.00283	9.94815e-66	-
Os05g0568300	—	—	—	—	2047.33	650.377	1.65439	1.20199e-65	Mitochondrial/chloroplast ribosomal protein L12
Os08g0489300	221.15	11.0557	4.32216	1.42266e-31	44.9127	556.066	-3.63006	1.22568e-65	-
Os11g0182100	—	—	—	—	556.674	25.3407	4.4573	1.26005e-65	-
Os03g0775700	—	—	—	—	1822.42	617.801	1.56064	1.26895e-65	-
Os12g0500900	42.3865	779.932	-4.20167	2.25373e-54	377.452	1891.18	-2.32492	1.39573e-65	-
Os08g0561500	—	—	—	—	191.34	860.633	-2.16926	2.47903e-65	-
Os07g0543100	1738.06	784.036	1.14849	1.25063e-93	13.2828	263.468	-4.31	2.56588e-65	-
Os08g0138900	629.199	1630.3	-1.37355	5.98819e-26	1761.65	295.104	2.57763	3.02232e-65	-
Os12g0120100	—	—	—	—	3246.49	1618.15	1.00454	3.70889e-65	-
Os06g0268700	—	—	—	—	362.145	1047.58	-1.53242	5.59065e-65	Aspartyl protease
Os02g0156200	—	—	—	—	419.754	101.313	2.05073	6.09655e-65	Leucine-rich repeat protein
Os03g0721300	—	—	—	—	126.684	571.515	-2.17355	7.04932e-65	-
Os05g0576600	1214.53	252.785	2.26442	2.3891e-50	1381.68	280.472	2.30049	9.36805e-65	-
Os01g0866000	—	—	—	—	642.775	2108.08	-1.71354	9.57089e-65	Predicted E3 ubiquitin ligase
Os06g0273500	3189.78	1072.74	1.57215	2.64641e-119	333.733	1360.51	-2.02738	1.02344e-64	-
Os02g0182600	—	—	—	—	174.736	715.513	-2.0338	1.0913e-64	Serine/threonine protein kinase
Os06g0583900	—	—	—	—	147.608	475.073	-1.68638	1.17199e-64	-
Os04g0182800	—	—	—	—	2025.77	838.3	1.27293	1.31677e-64	Electron transfer flavoprotein, beta subunit
Os01g0750400	271.954	643.267	-1.24206	5.71121e-13	1796.28	493.992	1.86246	1.32425e-64	Leucine-rich repeat (LRR) protein, contains calponin homology domain
Os10g0576900	—	—	—	—	302.29	2005.22	-2.72975	1.51017e-64	Flavonol reductase/cinnamoyl-CoA reductase
Os07g0600700	—	—	—	—	596.829	2157.65	-1.85407	1.78959e-64	-
Os03g0723400	—	—	—	—	6166.81	2968.46	1.05481	1.977e-64	-
Os05g0409500	522.26	1437.01	-1.46022	2.16952e-83	716.488	189.8	1.91646	2.01508e-64	-
Os02g0802500	6949.66	1398.09	2.31349	0	512.972	174.829	1.55293	2.01828e-64	-
Os01g0723100	—	—	—	—	722.426	172.26	2.06826	2.09527e-64	-
Os05g0207700	—	—	—	—	303.649	31.4792	3.26993	2.18949e-64	Serine/threonine protein kinase
Os01g0605500	—	—	—	—	259.705	765.019	-1.55862	2.31522e-64	Similar to Kinesin-like protein
Os07g0589000	—	—	—	—	190.702	893.363	-2.22793	2.70941e-64	-
Os01g0106600	369.585	787.975	-1.09224	2.72888e-20	778.507	132.246	2.55749	3.30667e-64	-
Os07g0617000	—	—	—	—	806.663	195.097	2.04778	3.67004e-64	-
Os09g0467200	1802.96	332.279	2.4399	2.7127e-102	1428.28	404.715	1.81931	3.67314e-64	Glutathione S-transferase
Os07g0676900	3456.34	94.2554	5.19653	0	61.5127	625.802	-3.34675	3.84419e-64	-
Os03g0133400	—	—	—	—	396.831	855.679	-1.10854	4.57746e-64	-
Os05g0367700	—	—	—	—	616.301	62.3987	3.30405	4.57961e-64	-
Os07g0486500	—	—	—	—	1585.05	712.748	1.15306	5.13938e-64	CDC42 Rho GTPase-activating protein
Os08g0293100	—	—	—	—	6044.97	2551.17	1.24458	5.14271e-64	-
Os06g0534800	—	—	—	—	22.1194	463.946	-4.39057	5.38231e-64	Predicted E3 ubiquitin ligase
Os11g0182900	—	—	—	—	975.652	470.301	1.05278	5.85683e-64	Ankyrin
Os03g0212300	—	—	—	—	2538.47	1248.56	1.0237	5.88636e-64	-
Os08g0249000	231.412	463.977	-1.00359	2.31164e-07	1245.13	221.299	2.49223	7.99094e-64	-
Os09g0425200	36.5233	165.631	-2.18108	3.00616e-11	616.692	56.3682	3.4516	9.31399e-64	-
Os01g0268100	—	—	—	—	698.175	209.846	1.73426	1.00414e-63	Permease of the major facilitator superfamily
Os04g0687800	—	—	—	—	462.497	62.3073	2.89197	1.01045e-63	-
Os01g0816100	3519.61	737.391	2.25491	7.81176e-256	1130.48	360.934	1.64713	1.45294e-63	-
Os03g0116700	—	—	—	—	1360.42	3061.96	-1.17041	1.5911e-63	-
Os03g0281300	—	—	—	—	84.1553	439.629	-2.38516	1.86707e-63	-
Os12g0123500	1080.98	316.565	1.77176	3.31794e-81	232.534	868.363	-1.90086	2.12257e-63	Nucleoside phosphatase
Os09g0494600	—	—	—	—	105.17	822.925	-2.96804	2.1464e-63	-
Os04g0110200	—	—	—	—	144.03	1111.25	-2.94774	2.56357e-63	-
Os04g0526800	—	—	—	—	66.884	793.15	-3.56786	2.78873e-63	-
Os03g0251100	—	—	—	—	1381.73	39.6928	5.12145	3.09597e-63	-
Os06g0288100	207.816	74.0994	1.48777	1.93183e-14	432.921	78.3021	2.46698	3.49844e-63	Serine/threonine protein kinase
Os08g0366000	—	—	—	—	173.633	526.236	-1.59967	4.55967e-63	-
Os10g0490900	77.159	187.987	-1.28472	1.60408e-05	685.66	44.5001	3.94561	4.92245e-63	-
Os03g0116800	—	—	—	—	922.824	2122.52	-1.20165	4.92602e-63	-
Os02g0726000	—	—	—	—	275.858	1219.62	-2.14443	5.57988e-63	-
Os01g0220100	83.2324	344.573	-2.04959	1.75434e-48	402.511	91.6014	2.13559	5.80339e-63	-
Os02g0638650	—	—	—	—	328.044	25.0712	3.70979	6.20508e-63	-
Os07g0553300	—	—	—	—	0.003	206.217	-16.0688	9.00652e-63	-
Os01g0829900	—	—	—	—	390.468	142.528	1.45396	1.31182e-62	-
Os01g0856500	73.9258	444.753	-2.58885	1.82299e-56	238.13	882.625	-1.89005	1.39313e-62	Amino acid transporters
Os02g0711900	337.204	697.652	-1.04888	1.89528e-15	890.55	163.948	2.44146	1.49655e-62	-
Os06g0665500	—	—	—	—	1211.62	2432.39	-1.00544	1.81121e-62	-
Os12g0619000	—	—	—	—	328.861	1051.91	-1.67747	2.32059e-62	-
Os01g0143700	—	—	—	—	1746.2	785.059	1.15335	2.38364e-62	Mitochondrial/chloroplast ribosomal protein L11
Os07g0663900	271.22	23.2886	3.54177	2.44682e-29	462.101	6.02712	6.2606	2.41894e-62	Reductases with broad range of substrate specificities
Os03g0820500	73.248	1700.29	-4.53685	9.90007e-114	1982.21	540.307	1.87526	2.6276e-62	Actin depolymerizing factor
Os05g0545300	—	—	—	—	213.769	8.59857	4.63582	2.95344e-62	Serine/threonine protein kinase
Os02g0696500	—	—	—	—	1906.05	940.176	1.01958	3.08899e-62	-
Os01g0121600	—	—	—	—	359.43	140.908	1.35095	3.84429e-62	Multidrug/pheromone exporter, ABC superfamily
Os07g0232100	—	—	—	—	1065.76	493.411	1.11102	5.05883e-62	Putative transcription factor FET5
Os10t0539600	7.2186	473.114	-6.03433	4.7354e-84	385.729	1225.54	-1.66776	5.83095e-62	Ca2+/calmodulin-dependent protein kinase, EF-Hand protein superfamily
Os01g0126200	123.001	321.825	-1.3876	7.49062e-24	6.13431	255.658	-5.38117	5.86538e-62	Multicopper oxidases
Os07g0100800	—	—	—	—	788.262	244.865	1.68669	5.95193e-62	Amino acid transporters
Os03g0682100	—	—	—	—	272.446	24.3384	3.48466	6.04479e-62	-
Os03g0734200	515.916	2107.41	-2.03026	5.27351e-42	1465.5	48.039	4.93104	7.47637e-62	-
Os03g0826800	—	—	—	—	2693.27	939.964	1.51868	7.50874e-62	-
Os02g0127400	30.882	2239.74	-6.18042	3.23543e-104	1140.36	4046.72	-1.82726	9.39344e-62	-
Os04g0488700	—	—	—	—	1474.17	736.052	1.00202	1.43935e-61	Putative serine/threonine protein kinase
Os01g0185300	—	—	—	—	1819.01	883.891	1.04121	1.61251e-61	Lysophosphatidic acid acyltransferase LPAAT and related acyltransferases
Os01g0224300	—	—	—	—	1261.54	394.136	1.67842	1.71812e-61	-
Os02g0614600	157.72	24.2974	2.69849	6.50771e-36	11.6178	203.493	-4.13057	2.49224e-61	-
Os07g0495100	—	—	—	—	1230.27	562.374	1.12938	2.75556e-61	Na+/K+ transporter
Os08g0102700	—	—	—	—	1535.53	675.584	1.18453	3.3894e-61	-
Os05g0299500	—	—	—	—	648.772	134.21	2.27322	3.42796e-61	Predicted membrane protein
Os03g0593100	—	—	—	—	3370.95	1352.81	1.3172	3.72758e-61	-
Os05g0447700	1101.86	452.983	1.28241	8.24318e-55	942.675	2000.75	-1.08571	3.72894e-61	-
Os01g0626900	777.163	2794.03	-1.84606	1.011e-205	802.961	233.801	1.78005	3.79749e-61	-
Os02g0549200	—	—	—	—	67.6223	457.045	-2.75677	3.93045e-61	Serine/threonine protein kinase
Os01g0749300	1278.12	456.428	1.40858	1.48e-32	3666.54	1381.12	1.40858	4.68859e-61	Heat shock transcription factor
Os01g0162300	—	—	—	—	1063.71	134.122	2.98749	4.744e-61	Leucine-rich repeat (LRR) protein, contains calponin homology domain
Os03g0634400	—	—	—	—	191.293	5.65599	5.07986	5.3508e-61	Serine/threonine protein kinase
Os09g0482800	917.022	442.977	1.04973	5.46947e-10	2070.98	552.867	1.90531	5.98099e-61	-
Os05g0499300	664.345	1685.31	-1.34301	5.18548e-56	1732.81	703.921	1.29962	6.06243e-61	-
Os01g0168800	894.386	233.392	1.93814	3.2265e-57	198.862	909.054	-2.1926	7.72528e-61	Predicted hydrolase/acyltransferase (alpha/beta hydrolase superfamily)
Os10g0411500	—	—	—	—	2452.93	1062.46	1.2071	7.92422e-61	-
Os06g0192800	—	—	—	—	1356.66	515.547	1.39588	7.93616e-61	Predicted E3 ubiquitin ligase
Os02g0465900	—	—	—	—	713.615	272.955	1.38648	8.83009e-61	Predicted hydrolase/acyltransferase (alpha/beta hydrolase superfamily)
Os08g0564400	—	—	—	—	306.353	665.232	-1.11866	9.6475e-61	Multidrug/pheromone exporter, ABC superfamily
Os04g0480700	—	—	—	—	276.433	16.2066	4.09228	1.1489e-60	Cytochrome P450 CYP2 subfamily
Os01g0144340	—	—	—	—	211.72	570.42	-1.42987	1.53061e-60	Actin-related protein - Arp5p
Os01g0976200	—	—	—	—	1098.5	412.941	1.41152	1.7793e-60	-
Os02g0701600	—	—	—	—	1720.34	3500.98	-1.02507	2.77401e-60	SAM-dependent methyltransferases
Os07g0619400	550.7	1213.55	-1.1399	1.63206e-18	1194.07	169.056	2.82032	2.77657e-60	-
Os11g0549650	—	—	—	—	1008.45	2189.61	-1.11854	3.46781e-60	Mitochondrial Fe2+ transporter MMT1 and related transporters (cation diffusion facilitator superfamily)
Os05g0442700	241.844	55.8727	2.11386	1.02491e-14	664.725	91.4663	2.86144	3.61642e-60	-
Os03g0148700	348.166	162.501	1.09933	1.1002e-12	676.639	186.977	1.85552	3.65355e-60	Serine/threonine protein kinase
Os01g0179600	261.583	121.915	1.1014	7.39731e-11	626.728	180.442	1.79631	3.75082e-60	UDP-glucuronosyl and UDP-glucosyl transferase
Os10g0516200	—	—	—	—	485.323	194.762	1.31724	4.16999e-60	Serine/threonine protein kinase
Os05g0168500	—	—	—	—	682.28	1447.78	-1.0854	5.29465e-60	Endosomal membrane proteins, EMP70
Os02g0787200	—	—	—	—	363.712	82.3621	2.14274	5.48385e-60	Serine/threonine protein kinase
Os04g0451000	—	—	—	—	574.813	147.442	1.96294	6.11393e-60	-
Os01g0713200	4026	732.934	2.45759	0	921.962	275.103	1.74474	6.14073e-60	-
Os02g0232000	239.006	833.807	-1.80266	2.28e-97	422.538	197.331	1.09846	6.85308e-60	Heat shock transcription factor
Os04g0677300	431.288	73.5433	2.55199	1.0513e-29	747.639	116.445	2.6827	6.96054e-60	-
Os05g0590300	—	—	—	—	598.851	80.3106	2.89854	9.06431e-60	-
Os01g0724400	—	—	—	—	169.994	33.845	2.32847	9.54519e-60	Pleiotropic drug resistance proteins (PDR1-15), ABC superfamily
Os02g0186500	—	—	—	—	678.911	1716.93	-1.33854	1.16407e-59	Serine/threonine protein kinase
Os08g0386200	1157.73	234.146	2.30582	5.9406e-88	1074.09	351.846	1.6101	1.51963e-59	-
Os02g0740600	—	—	—	—	2791.76	684.496	2.02806	1.56407e-59	-
Os07g0673400	—	—	—	—	800.185	175.437	2.18938	2.25585e-59	-
Os05g0561500	0.003	499.712	-17.3458	4.73414e-34	1036.48	0.003	18.3983	2.50707e-59	-
Os09g0272600	—	—	—	—	2336.88	233.837	3.32101	3.24168e-59	-
Os05g0424000	—	—	—	—	739.768	257.6	1.52194	3.7137e-59	Amino acid transporters
Os04g0623500	—	—	—	—	1070.17	390.913	1.45292	4.76738e-59	Glycolate oxidase
Os01g0740600	—	—	—	—	284.273	52.5284	2.43611	6.41166e-59	Transferrin receptor and related proteins containing the protease-associated (PA) domain
Os03g0123600	—	—	—	—	1965.15	3951.87	-1.00789	6.62736e-59	-
Os01g0338000	—	—	—	—	2139.66	4337.92	-1.01962	6.77674e-59	GTPase Rab6/YPT6/Ryh1, small G protein superfamily
Os09g0408800	—	—	—	—	1135.9	373.757	1.60367	7.15589e-59	Serine/threonine protein kinase
Os04g0691100	—	—	—	—	336.62	74.054	2.18447	7.58261e-59	Serine/threonine protein kinase
Os01g0926600	—	—	—	—	814.793	1868.91	-1.19769	8.28479e-59	Acetylglucosaminyltransferase EXT1/exostosin 1
Os07g0676900	—	—	—	—	214.221	713.127	-1.73506	9.14139e-59	-
Os04g0405300	—	—	—	—	791.143	158.714	2.3175	1.03184e-58	Reductases with broad range of substrate specificities
Os09g0478100	—	—	—	—	196.72	15.1236	3.70127	1.13702e-58	-
Os10g0104300	—	—	—	—	4442.63	2184.51	1.0241	1.29728e-58	-
Os06g0308000	—	—	—	—	1117.61	535.543	1.06134	1.51018e-58	-
Os09g0526700	—	—	—	—	361.539	51.569	2.80957	1.75078e-58	UDP-glucose 4-epimerase/UDP-sulfoquinovose synthase
Os07g0290200	—	—	—	—	212.38	654.539	-1.62383	2.26154e-58	-
Os06g0336500	—	—	—	—	43.6478	245.241	-2.49022	2.49117e-58	-
Os03g0339900	—	—	—	—	540.983	127.438	2.08579	2.67573e-58	Serine/threonine protein kinase
Os12g0541900	12.6446	2410.93	-7.57493	3.35048e-140	2146.94	5186.17	-1.27239	2.99453e-58	-
Os03g0717200	—	—	—	—	47.1418	696.056	-3.88412	3.02827e-58	Cytochrome b
Os01g0742000	—	—	—	—	276.861	877.137	-1.66364	3.14325e-58	DNA methylation reader, Response to salt stress
Os05g0222200	—	—	—	—	203.551	635.801	-1.64318	5.47262e-58	Transporter, ABC superfamily (Breast cancer resistance protein)
Os09g0522100	—	—	—	—	696.771	91.6178	2.92698	7.34325e-58	-
Os01g0901800	—	—	—	—	829.36	2594.74	-1.64552	9.71278e-58	-
Os06g0352900	—	—	—	—	205.012	591.346	-1.52829	1.09414e-57	-
Os03g0321700	—	—	—	—	996.073	191.62	2.378	1.10654e-57	-
Os01g0722800	—	—	—	—	647.192	203.953	1.66596	1.24421e-57	-
Os02g0278700	241.999	489.309	-1.01574	5.09401e-34	272.692	701.931	-1.36405	1.36676e-57	-
Os08g0487500	—	—	—	—	602.853	1774.32	-1.55739	1.59082e-57	Predicted E3 ubiquitin ligase
Os01g0172400	—	—	—	—	2850.63	1147.92	1.31226	1.86363e-57	Similar to Phospholipase D alpha 1
Os07g0409100	—	—	—	—	1013.76	2040.94	-1.00952	2.01611e-57	Predicted Ca2+-dependent phospholipid-binding protein
Os05g0353500	—	—	—	—	483.332	1204.98	-1.31792	2.11494e-57	Serine/threonine protein kinase
Os05g0552800	—	—	—	—	1116.07	196.687	2.50446	2.54616e-57	-
Os02g0134700	—	—	—	—	7813.93	2156.32	1.85748	2.78524e-57	-
Os09g0296500	2.99709	247.878	-6.36992	1.5548e-23	825.614	2437.26	-1.56172	3.04513e-57	-
Os09g0460100	—	—	—	—	141.195	913.39	-2.69354	3.57257e-57	-
Os01g0121600	—	—	—	—	1651.73	391.376	2.07735	3.88996e-57	-
Os03g0723400	47.766	1234.69	-4.69202	4.63387e-96	1505.39	389.539	1.9503	3.95959e-57	-
Os04g0472500	297.755	139.339	1.09553	3.29217e-09	39.1913	466.577	-3.57351	4.18338e-57	Serine/threonine protein kinase
Os05g0545400	—	—	—	—	616.709	167.984	1.87627	4.92745e-57	MEKK and related serine/threonine protein kinases
Os03g0262500	—	—	—	—	1733.86	3578.92	-1.04554	6.29395e-57	Molecular chaperone (DnaJ superfamily)
Os01g0307500	—	—	—	—	390.191	970.146	-1.31402	6.46596e-57	Na+-independent Cl/HCO3 exchanger AE1 and related transporters (SLC4 family)
Os04g0504000	—	—	—	—	1013.27	206.996	2.29135	7.9927e-57	Adenine phosphoribosyl transferases
Os03g0412400	208.609	58.7688	1.82768	4.17316e-11	632.609	97.9862	2.69066	8.37287e-57	-
Os01g0817000	—	—	—	—	679.699	1818.14	-1.41949	1.16552e-56	Uncharacterized conserved protein
Os03g0178500	189.924	650.198	-1.77545	2.98042e-39	456.886	1380.93	-1.59573	1.20807e-56	Predicted hydrolase/acyltransferase (alpha/beta hydrolase superfamily)
Os03g0195500	—	—	—	—	387.053	98.2977	1.9773	1.21581e-56	Similar to Sulfate transporter
Os02g0808800	17.928	262.514	-3.87211	1.42669e-37	805.552	228.872	1.81544	1.23774e-56	Flavonol reductase/cinnamoyl-CoA reductase
Os08g0429800	—	—	—	—	2.83686	245.631	-6.43605	1.29351e-56	Cytochrome P450 CYP4/CYP19/CYP26 subfamilies
Os03g0820400	—	—	—	—	955.471	71.0315	3.74968	1.43214e-56	-
Os07g0578200	—	—	—	—	976.189	400.378	1.2858	1.55717e-56	Predicted sugar transporter
Os05g0523300	—	—	—	—	1154.32	423.811	1.44555	1.56712e-56	-
Os11g0444900	910.779	2912.13	-1.6769	9.44618e-106	2334.68	1039.82	1.16689	1.62161e-56	-
Os05g0274300	—	—	—	—	1570.27	751.959	1.06229	1.83678e-56	-
Os01g0655800	—	—	—	—	911.39	443.741	1.03835	2.09615e-56	Long-chain acyl-CoA synthetases (AMP-forming)
Os04g0673800	92.6719	930.307	-3.3275	2.48935e-61	512.094	1915.35	-1.90313	2.12747e-56	-
Os07g0679700	—	—	—	—	468.366	979.26	-1.06405	2.74083e-56	-
Os04g0337500	377.662	86.1688	2.13186	2.52549e-28	13.8243	392.67	-4.82804	3.37849e-56	Voltage-gated shaker-like K+ channel, subunit beta/KCNAB
Os05g0205400	607.754	4145.64	-2.77003	7.07021e-116	1641.84	159.074	3.36754	3.48815e-56	-
Os05g0230600	—	—	—	—	710.421	321.618	1.14333	3.86471e-56	Replication factor C, subunit RFC3
Os01g0677000	—	—	—	—	376.213	88.3816	2.08973	4.27839e-56	-
Os10g0191300	507.986	116.463	2.12491	6.76986e-20	670.088	8.95644	6.22528	4.55138e-56	Defense-related protein containing SCP domain
Os11g0143300	662.499	1331.46	-1.00702	1.21924e-21	3010.93	1483.55	1.02116	4.91143e-56	Sensory transduction histidine kinase
Os03g0791700	—	—	—	—	271.474	7.84554	5.1128	5.82539e-56	Tyrosine aminotransferase
Os03g0322200	1421.07	456.042	1.63973	1.64724e-25	1163.76	87.3388	3.73602	5.85753e-56	-
Os03g0597600	—	—	—	—	164.273	831.163	-2.33903	7.24042e-56	Asparaginase
Os02g0655200	—	—	—	—	1272.03	571.973	1.15311	7.31032e-56	-
Os02g0209400	—	—	—	—	1061.09	186.6	2.50752	7.77795e-56	-
Os01g0214500	918.885	2014.75	-1.13264	2.11318e-15	2062.89	249.023	3.05031	8.50519e-56	-
Os02g0618700	—	—	—	—	34.41	365.985	-3.41089	9.07115e-56	G protein-coupled seven transmembrane receptor
Os03g0851500	—	—	—	—	475.154	1781.57	-1.90668	9.50754e-56	-
Os01g0141100	—	—	—	—	402.654	167.291	1.26718	9.85378e-56	Apoptotic ATPase
Os06g0212500	—	—	—	—	126.351	532.945	-2.07655	1.20628e-55	-
Os09g0571200	—	—	—	—	145.058	1150.54	-2.98761	1.35713e-55	-
Os06g0253100	186.584	74.3054	1.32829	0.000543285	699.155	2478.29	-1.82566	1.43862e-55	Molecular chaperone (small heat-shock protein Hsp26/Hsp42)
Os06g0135900	—	—	—	—	194.703	748.39	-1.94251	1.52882e-55	Vesicle trafficking protein Sec1
Os03g0188600	—	—	—	—	1572.3	350.243	2.16645	1.83835e-55	-
Os03g0215700	—	—	—	—	220.484	746.29	-1.75906	2.22659e-55	-
Os11g0591800	—	—	—	—	739.326	13.606	5.76389	2.27129e-55	-
Os06g0483200	0.003	231.347	-16.2347	1.18305e-37	110.228	592.275	-2.42578	2.70331e-55	Similar to cycloartenol synthase
Os03g0378000	0.003	173.662	-15.821	4.02857e-36	33.3928	333.411	-3.31969	2.8292e-55	Nucleoside phosphatase
Os10g0419300	—	—	—	—	1249.06	2650.18	-1.08525	3.37797e-55	Heat shock transcription factor
Os11g0153200	6.53004	833.822	-6.9965	6.30844e-70	837.199	2490.1	-1.57256	3.39729e-55	Carbonic anhydrase
Os02g0739400	598.254	280.629	1.0921	7.53401e-18	954.835	339.58	1.4915	3.62977e-55	-
Os04g0598000	—	—	—	—	240.09	1259.77	-2.39151	3.75719e-55	-
Os10g0103800	—	—	—	—	932.176	313.055	1.57419	4.04308e-55	-
Os03g0111400	—	—	—	—	2602.69	738.049	1.81821	4.47482e-55	-
Os06g0218600	—	—	—	—	155.693	0.9453	7.36372	4.97289e-55	-
Os03g0729800	—	—	—	—	50.3316	362.54	-2.8486	5.49399e-55	-
Os06g0152600	—	—	—	—	748.316	3815.46	-2.35014	7.30748e-55	-
Os09g0403300	—	—	—	—	93.4064	477.632	-2.35431	7.30748e-55	Cytochrome P450 CYP4/CYP19/CYP26 subfamilies
Os01g0882500	—	—	—	—	1847.25	710.517	1.37844	7.3955e-55	-
Os07g0185600	9.3657	592.777	-5.98396	4.77789e-23	1454.02	42.4246	5.09901	9.0182e-55	-
Os05g0129700	848.232	385.455	1.13287	7.91e-21	1364.09	681.415	1.00133	1.1591e-54	Transcription factor MEIS1 and related HOX domain proteins
Os09g0417800	—	—	—	—	634.842	4189.58	-3.34682	1.1591e-54	WRKY62
Os03g0128100	1270.54	4726.17	-1.89523	7.73908e-80	4699.2	1856.94	1.33949	1.46136e-54	Beta-galactosidase
Os02g0768300	—	—	—	—	546.371	1433.69	-1.39178	1.57373e-54	-
Os02g0314600	—	—	—	—	611.259	199.867	1.61274	1.66497e-54	Aspartyl protease
Os10g0162000	1211.48	487.663	1.31281	1.36035e-10	3514.65	988.273	1.8304	1.77967e-54	-
Os01g0516200	912.915	2317.64	-1.3441	1.50481e-16	2640.73	288.009	3.19675	2.05361e-54	Stress responsive protein
Os03g0300900	—	—	—	—	426.821	1246.74	-1.54646	2.24864e-54	-
Os03g0157900	—	—	—	—	536.372	1365.94	-1.34858	2.58737e-54	Phosphoserine aminotransferase
Os09g0294000	—	—	—	—	143.101	451.703	-1.65834	2.68122e-54	Homoserine dehydrogenase
Os01g0635000	98.6754	219.047	-1.11249	3.26e-25	163.746	677.709	-2.04921	2.95551e-54	Transcription factor GT-2 and related proteins, contains trihelix DNA-binding/SANT domain
Os01g0745700	—	—	—	—	173.286	693.092	-1.99989	2.95551e-54	GATA-4/5/6 transcription factors
Os08g0431300	—	—	—	—	838.31	1787.37	-1.09229	3.86781e-54	Dihydrolipoamide acetyltransferase
Os01g0615300	—	—	—	—	137.892	671.504	-2.28386	4.39012e-54	-
Os02g0156300	1067.16	496.571	1.10371	1.10336e-57	408.984	119.551	1.77442	4.47141e-54	Serine/threonine protein kinase
Os03g0745000	218.871	1068.29	-2.4782	1e-85	314.583	1981.09	-2.65478	4.52575e-54	Heat shock transcription factor
Os09g0327100	241.394	619.544	-1.35982	1.91206e-17	740.749	2144.95	-1.53389	4.57681e-54	GTPase Rab11/YPT3, small G protein superfamily
Os05g0117300	14.8874	169.092	-3.50564	3.95225e-13	628.881	30.9719	4.34376	4.85229e-54	-
Os05g0372900	—	—	—	—	4813.23	2220.9	1.11586	4.89233e-54	-
Os04g0272400	3.27927	189.012	-5.84896	4.30529e-35	259.702	912.098	-1.81233	4.8991e-54	-
Os02g0742900	—	—	—	—	192.089	45.5266	2.07699	4.94479e-54	Similar to Kinesin-like protein
Os07g0684800	758.1	2302.78	-1.60292	3.58e-109	738.654	169.611	2.12267	5.07655e-54	-
Os11g0693800	—	—	—	—	756.344	1723.28	-1.18804	5.10159e-54	ATP-citrate lyase
Os04g0591100	—	—	—	—	1575.92	3370.53	-1.09678	5.68244e-54	-
Os03g0268600	276.968	1362.98	-2.29897	1.07966e-138	886.29	326.41	1.44109	5.97214e-54	Serine/threonine protein phosphatase
Os01g0351800	52.9903	269.961	-2.34895	1.06555e-36	519.221	149.685	1.79442	6.03392e-54	Beta, beta-carotene 15,15'-dioxygenase and related enzymes
Os09g0287000	209.255	511.376	-1.28912	3.45048e-15	516.991	32.3266	3.99934	6.03896e-54	-
Os03g0650300	—	—	—	—	321.741	5.12775	5.97143	7.28402e-54	-
Os11g0671000	—	—	—	—	1577.94	3896.77	-1.30423	7.63645e-54	-
Os09g0566000	—	—	—	—	111.58	588.526	-2.39903	8.3598e-54	Prephenate dehydratase
Os12g0135800	—	—	—	—	5.35167	343.885	-6.00579	8.5961e-54	Arylacetamide deacetylase
Os08g0506700	—	—	—	—	1179.4	523.332	1.17225	1.01558e-53	-
Os01g0321700	—	—	—	—	205.088	570.265	-1.47539	1.09764e-53	Vesicle coat complex COPII, subunit SEC23
Os11g0570400	0.003	310.657	-16.66	6.70719e-29	867.179	2344.41	-1.43482	1.12842e-53	-
Os01g0881100	—	—	—	—	880.766	383.214	1.20061	1.16647e-53	Clathrin assembly protein AP180 and related proteins, contain ENTH domain
Os01g0975300	21.3257	132.347	-3.18147	3.36e-28	23.3313	260.111	-5.51468	1.53425e-53	Transcription factor, Myb superfamily
Os11g0157200	—	—	—	—	1003.01	427.538	1.23021	1.67667e-53	-
Os09g0321900	—	—	—	—	1643.57	526.845	1.64138	1.74809e-53	Ubiquitin-protein ligase
Os02g0635200	—	—	—	—	646.449	1621.13	-1.32639	1.87385e-53	Carbon-nitrogen hydrolase
Os07g0180700	—	—	—	—	2699.85	1152.66	1.22791	1.89644e-53	Predicted Zn-finger protein
Os12g0131200	—	—	—	—	383.214	66.6343	2.52381	2.00182e-53	DHHC-type Zn-finger proteins
Os12g0560600	—	—	—	—	162.989	10.4522	3.9629	2.48212e-53	-
Os03g0257600	—	—	—	—	438.036	110.469	1.98741	3.05645e-53	Spindle pole body protein
Os10g0530400	382.751	1061.68	-1.47188	2.47478e-36	2227.31	1064.63	1.06495	3.34808e-53	Glutathione S-transferase
Os03g0574900	—	—	—	—	178.495	18.1693	3.29631	3.59907e-53	-
Os10g0555100	—	—	—	—	668.731	232.172	1.52623	4.02833e-53	Glycosyl transferase, family 8 - glycogenin
Os07g0664400	—	—	—	—	70.2164	596.112	-3.0857	4.05286e-53	Reductases with broad range of substrate specificities
Os01g0871700	—	—	—	—	819.547	409.441	1.00117	4.16087e-53	H+/oligopeptide symporter
Os04g0571600	—	—	—	—	378.698	84.1411	2.17017	5.28503e-53	Uncharacterized membrane protein, predicted efflux pump
Os05g0158500	—	—	—	—	524.543	143.103	1.87401	5.52015e-53	Serine carboxypeptidases (lysosomal cathepsin A)
Os01g0587300	92.3786	211.153	-1.19266	6.35085e-24	265.544	82.0222	1.69486	5.83935e-53	Predicted Ca2+-dependent phospholipid-binding protein
Os01g0838600	—	—	—	—	970.491	215.147	2.17339	7.0401e-53	-
Os03g0660500	959.619	135.127	2.82814	2.81607e-31	1115.8	55.9109	4.31881	8.08667e-53	-
Os01g0866400	—	—	—	—	745.557	13.0239	5.83908	8.24416e-53	Fructose-biphosphate aldolase
Os07g0114000	—	—	—	—	548.002	118.36	2.211	8.60301e-53	Protein phosphatase 2C/pyruvate dehydrogenase (lipoamide) phosphatase
Os02g0110600	531.394	163.487	1.70061	1.42022e-45	110.847	496.806	-2.16411	8.83589e-53	Serine/threonine protein kinase
Os03g0324900	—	—	—	—	603.827	153.921	1.97195	9.07505e-53	Predicted E3 ubiquitin ligase
Os01g0732200	—	—	—	—	892.5	363.324	1.29659	1.10122e-52	Ypt/Rab-specific GTPase-activating protein GYP7 and related proteins
Os10g0492200	—	—	—	—	452.361	1138.89	-1.33208	1.11101e-52	Uncharacterized conserved protein
Os08g0400300	—	—	—	—	481.91	179.112	1.4279	1.19096e-52	-
Os12g0635400	—	—	—	—	1438.18	206.11	2.80275	1.28225e-52	-
Os04g0463000	—	—	—	—	53.0627	319.271	-2.58901	1.37483e-52	Serine/threonine protein kinase
Os09g0424600	—	—	—	—	129.004	738.652	-2.51748	1.45898e-52	Predicted RNA-binding protein SEB4 (RRM superfamily)
Os01g0246400	—	—	—	—	852.764	138.864	2.61848	1.53379e-52	-
Os03g0700400	—	—	—	—	1739.62	307.25	2.50129	2.11396e-52	-
Os01g0162300	—	—	—	—	187.276	458.894	-1.29299	2.16383e-52	Leucine-rich repeat protein
Os11g0571400	1281.38	544.3	1.23522	3.44288e-46	48.9821	450.869	-3.20238	2.19239e-52	-
Os04g0540600	—	—	—	—	554.842	1307.18	-1.23631	2.27617e-52	Aldehyde dehydrogenase
Os07g0530600	—	—	—	—	3144.52	1230.14	1.35402	2.43336e-52	-
Os01g0694100	—	—	—	—	167.286	711.393	-2.08833	2.48795e-52	Leucine-rich repeat protein
Os10g0209700	426.482	2292.72	-2.4265	5.18064e-162	1374.44	521.844	1.39715	3.61243e-52	Copper chaperone
Os07g0561500	—	—	—	—	1232.88	433.892	1.50662	3.80218e-52	Reductases with broad range of substrate specificities
Os02g0466400	—	—	—	—	2400.45	633.54	1.9218	3.97556e-52	-
Os12g0628600	2095.46	101.807	4.36336	4.26464e-156	633.915	21.0974	4.90915	4.34981e-52	-
Os01g0337900	—	—	—	—	973.214	455.94	1.09391	4.45529e-52	Dihydrolipoamide transacylase (alpha-keto acid dehydrogenase E2 subunit)
Os04g0457000	—	—	—	—	1137	2641.27	-1.216	5.65606e-52	-
Os04g0500700	51.6745	288.946	-2.48327	1.73302e-35	308.566	937.237	-1.60283	6.05966e-52	-
Os09g0520400	—	—	—	—	872.419	1878.11	-1.10619	6.54926e-52	Putative transcription factor FET5
Os10g0491000	—	—	—	—	527.87	33.2096	3.99051	7.96331e-52	-
Os04g0486900	—	—	—	—	87.7377	453.679	-2.3704	9.57084e-52	-
Os02g0178100	32.106	157.806	-2.29723	2.40628e-14	743.106	212.587	1.80552	1.01589e-51	GATA-4/5/6 transcription factors
Os08g0496700	—	—	—	—	157.391	504.434	-1.68031	1.01589e-51	Transcription factor GT-2 and related proteins, contains trihelix DNA-binding/SANT domain
Os12g0574000	—	—	—	—	47.5134	327.384	-2.78458	1.04839e-51	Amino acid transporters
Os03g0826500	—	—	—	—	474.305	143.718	1.72257	1.23277e-51	Isochorismate synthase
Os02g0235000	—	—	—	—	513.431	1330.15	-1.37334	1.25637e-51	Actin depolymerizing factor
Os03g0243900	1885.91	884.481	1.09236	2.34642e-15	1132.51	41.7309	4.76226	1.45804e-51	-
Os06g0636800	—	—	—	—	707.148	288.825	1.29182	1.65462e-51	-
Os03g0709000	—	—	—	—	2699.19	5666.73	-1.06999	1.90139e-51	-
Os12g0265100	—	—	—	—	963.839	2194.4	-1.18696	2.16074e-51	-
Os05g0465400	—	—	—	—	272.117	23.2881	3.54656	2.39448e-51	-
Os08g0189850	—	—	—	—	507.45	23.3007	4.44482	2.61676e-51	-
Os01g0194300	—	—	—	—	59.5275	318.324	-2.41887	2.81707e-51	Ankyrin
Os10g0494800	—	—	—	—	328.33	104.717	1.64865	3.17817e-51	Microtubule severing protein katanin p80 subunit B (contains WD40 repeats)
Os10g0376900	0.003	744.618	-17.9212	1.35896e-31	513.371	2424.5	-2.23961	3.29229e-51	-
Os04g0295400	—	—	—	—	1275.75	257.916	2.30637	4.05324e-51	-
Os01g0697100	—	—	—	—	7.91649	251.777	-4.99114	4.156e-51	UDP-glucuronosyl and UDP-glucosyl transferase
Os01g0904200	—	—	—	—	954.787	428.909	1.15451	4.38999e-51	Predicted unusual protein kinase
Os07g0628500	367.309	139.429	1.39746	1.28378e-14	608.831	128.275	2.2468	5.20407e-51	-
Os06g0134900	—	—	—	—	1519.8	3067.01	-1.01295	7.16793e-51	-
Os02g0299200	202.915	38.2397	2.40774	8.41322e-25	29.8088	319.436	-3.42172	7.77875e-51	-
Os01g0543100	453.638	140.563	1.69033	1.93911e-24	23.5189	396.264	-4.07457	9.96594e-51	-
Os04g0560600	—	—	—	—	232.391	58.1686	247224526847999	1.16767e-50	Ca2+/calmodulin-dependent protein kinase, EF-Hand protein superfamily
Os11g0242800	—	—	—	—	813.783	31.4844	4.69193	1.17263e-50	-
Os03g0370000	—	—	—	—	1260.47	2534.96	-1.008	1.23072e-50	Dehydrogenase kinase
Os02g0586900	—	—	—	—	696.904	244.384	1.51181	1.23285e-50	-
Os04g0587400	—	—	—	—	544.775	136.24	1.99951	1.27755e-50	-
Os01g0803200	—	—	—	—	89.417	308.604	-1.78714	1.36256e-50	Dipeptidyl aminopeptidase
Os05g0426400	—	—	—	—	440.038	1004.81	-1.19122	1.36817e-50	Glycosyl transferase, family 8 - glycogenin
Os02g0525100	—	—	—	—	2404.5	714.445	1.75084	1.45122e-50	-
Os07g0182400	—	—	—	—	362.901	1390.55	-1.938	1.46194e-50	-
Os04g0398400	1989.94	497.251	1.90873	2.25e-26	2684.04	298.232	4.58093	1.6493e-50	Cytochrome c
Os02t0791400	—	—	—	—	596.709	174.776	1.77152	1.6493e-50	Cytochrome c oxidase, subunit I
Os01g0640600	3.66555	246.761	-6.07294	5.86751e-58	195.831	679.137	-1.7941	1.95466e-50	Acetylglucosaminyltransferase EXT1/exostosin 1
Os01g0266600	44.5376	490.837	-3.46215	6.55776e-40	709.994	2049.29	-1.52925	2.34863e-50	Thioredoxin fold domain containing protein.
Os01g0530400	—	—	—	—	721.854	1504.68	-1.05968	2.56757e-50	Thioredoxin fold domain containing protein.
Os07g0118200	—	—	—	—	1082.35	155.718	2.79716	3.07226e-50	-
Os09g0526800	—	—	—	—	1183.03	2634.96	-1.15529	3.29868e-50	-
Os07g0178800	—	—	—	—	741.617	82.1519	3.17431	3.31909e-50	-
Os10g0363300	—	—	—	—	1519.8	3266.25	-1.10376	3.31955e-50	Acetyl-CoA carboxylase
Os07g0297100	—	—	—	—	682.644	97.0546	2.81427	4.05356e-50	-
Os07g0127100	901.263	186.176	2.27528	7.95693e-34	684.14	3.98322	7.42421	4.27903e-50	Defense-related protein containing SCP domain
Os01g0125800	—	—	—	—	566.781	1229.7	-1.11745	4.4494e-50	WD40 repeat stress protein/actin interacting protein
Os03g0122000	324.661	136.726	1.24765	1.91196e-21	250.679	40.8857	2.61617	4.96508e-50	Serine/threonine protein kinase
Os04g0599300	—	—	—	—	8.7669	258.026	-4.87931	5.14617e-50	-
Os07g0537000	—	—	—	—	304.583	71.0175	2.10059	5.23727e-50	Serine/threonine protein kinase
Os03g0806600	—	—	—	—	928.887	215.163	2.11007	5.26819e-50	-
Os05g0465400	0.003	267.871	-16.4462	6.48131e-23	2479.57	1150.2	1.10821	5.66742e-50	-
Os08g0476900	—	—	—	—	278.398	19.9438	3.80314	6.27139e-50	Ca2+-independent phospholipase A2
Os08g0136700	1395.33	548.772	1.34633	4.48717e-61	702.282	222.027	1.66132	6.79733e-50	-
Os01g0170300	—	—	—	—	1343.96	133.733	3.32907	7.95052e-50	Serine carboxypeptidases (lysosomal cathepsin A)
Os01g0894000	—	—	—	—	464.146	174.21	1.41375	8.13281e-50	-
Os01g0226400	683.406	241.383	1.50142	8.18735e-101	437.191	206.487	1.08221	8.69176e-50	AAA+-type ATPase
Os01g0660900	45.9334	153.422	-1.73989	2.42092e-24	87.5837	337.331	-1.94543	9.28616e-50	Similar to phosphoglycerate mutase family protein
Os01g0110400	4846.24	2038.07	1.24967	2.4915e-195	1114.37	506.876	1.13653	9.32628e-50	Acetyl-CoA acetyltransferase
Os12g0610600	—	—	—	—	1138.95	458.363	1.31314	9.33672e-50	-
Os11g0239600	—	—	—	—	387.474	47.4995	3.02812	9.82303e-50	Arylacetamide deacetylase
Os04g0666900	—	—	—	—	110.586	351.275	-1.66743	1.01903e-49	Similar to Kinesin-like protein
Os01g0517500	—	—	—	—	439.803	119.719	1.8772	1.03096e-49	-
Os02g0176000	—	—	—	—	1715.09	696.364	1.30037	1.10904e-49	-
Os10g0533150	—	—	—	—	37.4957	317.989	-3.08418	1.21862e-49	Serine/threonine protein kinase
Os02g0175400	—	—	—	—	265.121	737.173	-1.47535	1.22445e-49	Vacuolar H+-ATPase V1 sector, subunit A
Os01g0716200	—	—	—	—	155.234	555.727	-1.83993	1.37452e-49	-
Os02g0151800	681.22	166.741	2.03051	8.62e-23	781.219	153.137	2.567	1.45056e-49	Ca2+/calmodulin-dependent protein kinase, EF-Hand protein superfamily
Os01g0140400	—	—	—	—	912.695	389.327	1.22915	1.50999e-49	Leucine-rich repeat (LRR) protein, contains calponin homology domain
Os01g0962700	—	—	—	—	65.0858	395.528	-2.60336	1.62543e-49	-
Os04g0600200	—	—	—	—	570.578	119.573	2.25453	1.79166e-49	-
Os12g0639600	634.555	296.827	1.09612	1.77575e-29	613.902	237.588	1.36954	2.16547e-49	-
Os08g0485700	—	—	—	—	1336	2824.59	-1.08013	2.54367e-49	-
Os04g0641300	3.9918	194.863	-5.60928	5.09495e-41	258.739	826.394	-1.67533	2.85558e-49	Glutaredoxin-related protein
Os06g0168500	2595.5	580.94	2.15955	7.27014e-171	806.615	228.522	1.81955	2.9301e-49	SNARE protein Syntaxin 1 and related proteins
Os12g0242500	188.902	1306.82	-2.79036	3.7673e-125	772.978	214.959	1.84637	3.09308e-49	-
Os02g0101000	—	—	—	—	425.854	1026.6	-1.26944	3.60001e-49	Amino acid transporters
Os06g0126500	609.189	132.238	2.20376	2.17911e-46	102.064	595.844	-2.54545	4.15014e-49	BCL2-associated athanogene-like proteins and related BAG family chaperone regulators
Os08g0205400	—	—	—	—	5261.87	2311.56	1.18671	4.20718e-49	Copper chaperone
Os12g0576100	—	—	—	—	4088.47	8347.74	-1.02982	4.71342e-49	-
Os09g0478400	12.1328	889.103	-6.19537	6.70237e-35	128.29	1674.15	-3.70594	4.98834e-49	-
Os03g0751400	—	—	—	—	1896.48	835.809	1.18208	5.21584e-49	Mitochondrial/chloroplast ribosomal protein L6
Os08g0445700	280.806	745.185	-1.40802	7.63e-42	698.461	289.104	1.27259	8.71118e-49	Trehalose-6-phosphate synthase component TPS1 and related subunits
Os01g0176200	—	—	—	—	150.981	602.476	-1.99654	8.71118e-49	UDP-glucuronosyl and UDP-glucosyl transferase
Os07g0622200	—	—	—	—	183.342	588.197	-1.68176	8.92192e-49	-
Os01g0959100	—	—	—	—	1403	0.003	18.8351	9.75923e-49	-
Os01g0849500	—	—	—	—	32.1132	359.92	-3.48643	1.02349e-48	-
Os03g0299200	—	—	—	—	691.804	213.603	1.69543	1.07847e-48	Alcohol dehydrogenase, class III
Os04g0435100	—	—	—	—	402.602	100.194	2.00655	1.14338e-48	Amino acid transporters
Os06g0162600	—	—	—	—	1358.57	479.536	1.50238	1.21544e-48	Predicted RNA methylase
Os03g0292600	—	—	—	—	550.919	164.703	1.74197	1.26938e-48	MEKK and related serine/threonine protein kinases
Os01g0719300	—	—	—	—	129.31	469.239	-1.8595	1.35117e-48	Similar to Sulfate transporter
Os02g0592400	—	—	—	—	4634.37	2223.78	1.05936	1.37121e-48	-
Os06g0693000	—	—	—	—	333.973	66.0918	2.33719	1.46978e-48	Serine/threonine protein kinase
Os01g0769700	—	—	—	—	246.989	34.5202	2.83893	1.49471e-48	Predicted dehydrogenase
Os09g0445000	249.808	78.6776	1.6668	2.5949e-11	381.01	13.6244	4.80556	1.71879e-48	-
Os01g0516900	—	—	—	—	160.544	390.03	-1.28062	1.986e-48	Pleiotropic drug resistance proteins (PDR1-15), ABC superfamily
Os04g0531600	—	—	—	—	395.685	125.485	1.65683	2.0027e-48	Serine/threonine protein kinase
Os07g0102500	5.94885	534.62	-6.48976	2.3566e-108	353.134	993.788	-1.49272	2.08634e-48	Predicted RNA-binding protein
Os01t0119000	—	—	—	—	878.329	333.892	1.39538	2.49606e-48	Glycosyltransferase
Os07g0191650	—	—	—	—	2591.27	600.159	2.11024	2.53654e-48	-
Os05g0480000	—	—	—	—	70.1867	302.215	-2.1063	2.54345e-48	Serine/threonine protein kinase
Os05g0433100	—	—	—	—	207.23	50.9444	2.02424	2.94467e-48	Serine/threonine protein kinase
Os02g0527500	—	—	—	—	1658.11	791.752	1.06642	3.24561e-48	-
Os03g0152000	—	—	—	—	962.731	365.519	1.39719	3.28957e-48	Copper chaperone
Os07g0604300	—	—	—	—	547.198	159.063	1.78247	3.40456e-48	-
Os03g0201000	—	—	—	—	2019.06	929.409	1.11929	3.63552e-48	-
Os11g0192500	12.8237	241.186	-4.23326	1.49007e-24	128.738	817.392	-2.66659	4.69133e-48	-
Os11g0194600	117.187	311.423	-1.41006	7.72267e-29	220.606	621.273	-1.49376	4.71848e-48	-
Os03g0861100	—	—	—	—	200.812	471.746	-1.23217	5.20249e-48	-
Os04g0644100	—	—	—	—	120.834	902.202	-2.90042	6.39615e-48	-
Os01g0191200	59.8682	201.527	-1.75111	3.14585e-10	396.192	13.6929	4.8547	6.83304e-48	-
Os01g0578700	—	—	—	—	779.64	1717	-1.13901	7.08306e-48	Predicted E3 ubiquitin ligase
Os07g0238900	—	—	—	—	324.415	19.7713	4.03636	7.23167e-48	-
Os01g0368900	199.354	398.946	-1.00086	4.68694e-05	1956.76	601.722	1.7013	7.6579e-48	Glutaredoxin and related proteins
Os02g0465400	—	—	—	—	2339.63	1034.33	1.17758	1.01918e-47	Sterol reductase/lamin B receptor
Os08g0489800	—	—	—	—	342.388	88.905	1.9453	1.19732e-47	Phosphatidylinositol 4-kinase
Os01g0294700	337.429	9.8211	5.10256	8.33984e-53	0.003	375.445	-16.9333	1.2518e-47	-
Os12g0258700	—	—	—	—	178.928	1.63995	6.76958	1.36075e-47	Multicopper oxidases
Os02g0744700	—	—	—	—	210.462	600.479	-1.51255	1.41302e-47	-
Os05g0495900	—	—	—	—	793.178	266.177	1.57526	1.44896e-47	-
Os01g0237100	810.768	215.058	1.91456	6.1236e-170	31.1053	176.993	-2.50846	1.45104e-47	Similar to phosphoglycerate mutase family protein
Os08g0403300	504.933	2965.43	-2.55408	3.14071e-126	895.472	105.983	3.07882	1.47719e-47	Copper chaperone
Os06g0647100	—	—	—	—	3211.15	1514.16	1.08458	1.50443e-47	-
Os02g0589000	—	—	—	—	39.0871	351.442	-3.16852	1.53912e-47	Lecithin:cholesterol acyltransferase (LCAT)/Acyl-ceramide synthase
Os04g0514400	—	—	—	—	966.518	385.008	1.32791	1.74609e-47	-
Os03g0223000	—	—	—	—	292.865	944.632	-1.68951	2.16924e-47	Serine/threonine protein kinase
Os02g0473200	—	—	—	—	1001.04	485.262	1.04466	2.21045e-47	Aspartyl protease
Os04g0666800	1.29438	163.592	-6.9817	3.70185e-57	59.7728	290.264	-2.27981	2.40493e-47	-
Os07g0204400	409.47	112.368	1.86553	9.46928e-06	48.2441	1746.06	-5.17761	2.55197e-47	-
Os07g0646800	21.0196	285.973	-3.76608	8.5531e-44	364.698	1061.37	-1.54116	2.68368e-47	-
Os03g0271200	5394.42	426.11	3.66217	3.22557e-145	1861.74	220.713	3.07641	3.14542e-47	-
Os05g0468700	—	—	—	—	511.515	154.941	1.72305	3.19476e-47	Ammonia permease
Os02g0116400	—	—	—	—	486.87	155.649	1.64524	3.34779e-47	H+/oligopeptide symporter
Os05g0142400	3734.05	7641.62	-1.03314	1.74092e-49	2560.58	616.845	2.05349	3.44498e-47	-
Os07g0643500	—	—	—	—	367.807	41.3722	3.15222	3.5645e-47	Arylacetamide deacetylase
Os12g0512100	—	—	—	—	490.302	115.91	2.08066	3.62812e-47	Predicted transporter (major facilitator superfamily)
Os01g0964000	—	—	—	—	1307.36	439.539	1.5726	4.36643e-47	SNARE protein YKT6, synaptobrevin/VAMP syperfamily
Os07g0566100	—	—	—	—	448.942	20.2095	4.47342	4.78765e-47	-
Os11g0194475	1.81002	228.572	-6.9805	1.72767e-25	161.614	864.945	-2.42006	4.97372e-47	-
Os01g0582600	—	—	—	—	219.619	679.716	-1.62993	5.23093e-47	Similar to Phospholipase D alpha 1
Os05g0162000	—	—	—	—	303.842	16.3739	4.21386	5.29262e-47	-
Os05g0402900	446.791	1001.63	-1.16468	1.17251e-43	397.422	79.2096	2.32693	5.466e-47	Aspartyl protease
Os12g0174700	—	—	—	—	465.076	1649.08	-1.82612	6.35607e-47	-
Os07g0664000	2535.46	834.628	1.60304	3.17262e-110	1141.75	451.012	1.34001	6.9223e-47	Reductases with broad range of substrate specificities
Os02g0738600	1032.02	300.156	1.78168	2.78661e-92	413.653	1013.49	-1.29284	6.95352e-47	-
Os04g0448800	—	—	—	—	266.87	895.074	-1.74587	7.30509e-47	Mitochondrial phosphate carrier protein
Os02g0191300	407.552	1378.62	-1.75817	2.22168e-113	956.719	438.84	1.1244	7.41821e-47	Amino acid transporter protein
Os03g0175800	—	—	—	—	226.015	881.869	-1.96415	7.5338e-47	-
Os02g0207900	—	—	—	—	175.744	527.368	-1.58534	9.58681e-47	Lysophospholipase
Os11g0677400	—	—	—	—	521.881	89.9054	2.53724	9.66357e-47	-
Os10g0317900	40.2146	124.348	-1.55086	2.83e-31	164.072	5136.09	-4.96827	1.24135e-46	Cytochrome P450 CYP2 subfamily
Os09g0412400	—	—	—	—	846.823	318.033	1.41288	1.24339e-46	-
Os01g0839200	—	—	—	—	4.31229	258.307	-5.90449	1.56441e-46	-
Os01g0286100	—	—	—	—	402.798	142.041	1.50375	2.31871e-46	Helix loop helix transcription factor EB
Os12g0181300	9.21387	171.414	-4.21753	6.97615e-25	61.7474	477.304	-2.95046	2.38294e-46	-
Os09g0442100	—	—	—	—	638.677	224.302	1.50965	2.51695e-46	Serine/threonine protein kinase
Os02g0804400	—	—	—	—	229.572	707.216	-1.6232	2.55881e-46	Molecular chaperones GRP78/BiP/KAR2, HSP70 superfamily
Os01g0201400	—	—	—	—	671.128	262.191	1.35597	2.94474e-46	-
Os06g0708700	—	—	—	—	3027.2	6284.79	-1.05388	3.17056e-46	-
Os06g0231050	—	—	—	—	59.4957	718.482	-3.5941	3.41393e-46	-
Os11g0141900	—	—	—	—	181.267	625.096	-1.78596	3.43322e-46	Ankyrin
Os04g0644000	—	—	—	—	80.5414	353.561	-2.13416	3.50794e-46	-
Os05g0518200	551.459	1138.61	-1.04594	4.53e-41	651.459	1367.32	-1.078	3.86946e-46	Trehalose-6-phosphate synthase component TPS1 and related subunits
Os01g0176100	—	—	—	—	368.57	75.5603	2.28624	3.86946e-46	UDP-glucuronosyl and UDP-glucosyl transferase
Os02g0628200	928.535	210.196	2.14322	2.36733e-68	4.86567	312.488	-6.00502	3.99912e-46	Glucose-6-phosphate/phosphate and phosphoenolpyruvate/phosphate antiporter
Os02g0135000	167.836	46.7294	1.84465	3.44565e-09	493.101	68.4954	2.8478	4.08186e-46	-
Os12g0616900	—	—	—	—	792.848	1732.85	-1.12803	4.08971e-46	Pyruvate dehydrogenase E1, beta subunit
Os08g0345500	278.803	51.7503	2.42961	4.34467e-37	10.1018	221.737	-4.45616	4.15158e-46	-
Os05g0105100	—	—	—	—	765.64	2043.01	-1.41596	4.32093e-46	GTPase Rab11/YPT3, small G protein superfamily
Os05g0463300	11.8084	152.684	-3.69267	6.89256e-33	97.8408	437.782	-2.1617	5.03309e-46	-
Os02g0269000	—	—	—	—	442.062	63.1125	2.80825	6.95397e-46	-
Os09g0509500	187.035	383.896	-1.03741	1.46335e-21	362.909	109.328	1.73095	7.88196e-46	-
Os04g0612300	—	—	—	—	509.007	21.4943	4.56566	8.05419e-46	-
Os07g0281200	—	—	—	—	492.506	1119.99	-1.18527	8.38871e-46	-
Os04g0643100	—	—	—	—	1254.24	2665.28	-1.08747	9.15166e-46	Vacuolar H+-ATPase V1 sector, subunit D
Os08g0110600	—	—	—	—	207.082	843.383	-2.02599	9.21574e-46	-
Os04g0527000	—	—	—	—	570.623	1715.65	-1.58814	9.31058e-46	-
Os10g0524600	731.34	9.4677	6.27139	5.08506e-116	307.767	0.52914	9.18397	9.34516e-46	-
Os10g0564500	—	—	—	—	528.138	1386.28	-1.39223	9.34972e-46	Serine/threonine protein kinase
Os07g0162600	72.1051	174.19	-1.27249	2.20215e-07	324.187	21.5344	3.91211	1.07805e-45	Arylacetamide deacetylase
Os01g0967200	—	—	—	—	245.308	614.08	-1.32384	1.10368e-45	Ypt/Rab GTPase activating protein
Os08g0140500	—	—	—	—	180.357	605.335	-1.74688	1.10455e-45	Aromatic-L-amino-acid/L-histidine decarboxylase
Os01g0970700	—	—	—	—	1289.52	585.603	1.13884	1.15492e-45	-
Os04g0630800	205.702	463.336	-1.17151	1.7739e-16	620.659	165.935	1.90318	1.42903e-45	Flavonol reductase/cinnamoyl-CoA reductase
Os01g0951100	—	—	—	—	222.049	782.885	-1.81792	1.50548e-45	Predicted Ca2+-dependent phospholipid-binding protein
Os07g0626500	—	—	—	—	356.709	82.7596	2.10775	1.78294e-45	Uncharacterized membrane protein, predicted efflux pump
Os06g0114500	—	—	—	—	2720.49	6627.16	-1.28452	1.80586e-45	-
Os05g0337400	—	—	—	—	2348.58	1001.08	1.23023	1.83978e-45	-
Os05g0485300	—	—	—	—	520.448	70.4573	2.88494	2.01015e-45	Uncharacterized conserved protein, contains TBC domain
Os11g0592600	—	—	—	—	115.528	542.814	-2.23221	2.1979e-45	-
Os04g0568700	—	—	—	—	1204.96	450.887	1.41815	2.65704e-45	Heat shock transcription factor
Os10g0409400	17547.4	783.95	4.48435	0	564.569	49.6482	3.50734	2.72339e-45	-
Os10g0378100	—	—	—	—	268.605	777.149	-1.5327	2.76177e-45	Cytochrome P450 CYP3/CYP5/CYP6/CYP9 subfamilies
Os05g0151000	—	—	—	—	153.356	369.808	-1.26989	2.77557e-45	RNA polymerase II, large subunit
Os01g0827500	—	—	—	—	573.416	1180.7	-1.04199	2.9032e-45	Exocyst component protein and related proteins
Os01g0702300	12.0978	154.734	-3.67698	8.86544e-46	45.5966	257.38	-2.4969	2.91149e-45	-
Os06g0239100	—	—	—	—	263.257	9.65085	4.76967	3.49413e-45	Gelatinase A and related matrix metalloproteases
Os11g0484500	—	—	—	—	697.167	1484.55	-1.09045	3.74939e-45	Similar to 6-phosphogluconate dehydrogenase
Os02g0651900	—	—	—	—	672.474	105.419	2.67334	3.79655e-45	-
Os01g0960000	—	—	—	—	672.617	280.619	1.26117	3.92183e-45	Aspartyl protease
Os04g0600300	—	—	—	—	318.336	20.5256	3.95506	4.1466e-45	-
Os03g0127700	—	—	—	—	216.085	48.1786	2.16514	4.20014e-45	Serine/threonine protein kinase
Os06g0685100	—	—	—	—	634.893	114.661	2.46914	4.45023e-45	-
Os01g0860601	—	—	—	—	1453.94	439.051	1.7275	4.68319e-45	-
Os01g0902100	—	—	—	—	297.797	128.732	1.20996	4.87795e-45	Similar to MRP-like ABC transporter
Os03g0222500	—	—	—	—	321.93	916.278	-1.50904	5.66862e-45	Molecular chaperone (DnaJ superfamily)
Os03g0232600	—	—	—	—	311.606	875.355	-1.49015	6.1462e-45	-
Os02g0159200	—	—	—	—	569.195	1161.19	-1.02861	6.3843e-45	Spindle pole body protein
Os01g0559500	—	—	—	—	214.69	483.725	-1.17193	6.56959e-45	RNA helicase nonsense mRNA reducing factor (pNORF1)
Os08g0135400	—	—	—	—	326.494	953.196	-1.54572	6.82226e-45	Copine
Os06g0181100	9756.29	1991.8	2.29226	0	890.86	213.199	2.063	7.46561e-45	Uncharacterized conserved protein, contains double-stranded beta-helix domain
Os05g0126800	—	—	—	—	869.431	194.685	2.15893	7.66085e-45	-
Os02g0743400	—	—	—	—	393.648	930.05	-1.2404	7.79788e-45	-
Os09g0463600	—	—	—	—	782.207	216.485	1.85329	9.55711e-45	-
Os04g0689500	—	—	—	—	1150.93	2380.1	-1.04822	1.13489e-44	-
Os05g0119100	—	—	—	—	647.655	30.0019	4.4321	1.30414e-44	-
Os12g0541900	1148.88	2594.27	-1.1751	4.88033e-46	2702.85	1329.94	1.02312	1.30518e-44	-
Os01g0110800	—	—	—	—	161.216	28.6817	2.49079	1.31329e-44	Leucine-rich repeat protein
Os06g0687800	—	—	—	—	902.314	448.852	1.00739	1.32553e-44	Endocytosis/signaling protein EHD1
Os08g0178200	0.003	196.057	-15.9959	5.29849e-40	178.921	598.382	-1.74175	1.42634e-44	Predicted transporter (major facilitator superfamily)
Os11g0571400	—	—	—	—	1012.43	2311.94	-1.19128	1.51796e-44	-
Os10g0576600	—	—	—	—	644.912	1790.17	-1.47292	1.66676e-44	-
Os12g0150200	326.502	37.0859	3.13815	2.24109e-55	290.977	49.7345	2.54859	1.98842e-44	Cytochrome P450 CYP4/CYP19/CYP26 subfamilies
Os05g0529900	10.4296	369.726	-5.1477	1.28759e-58	137.64	637.791	-2.21219	2.39284e-44	Cell cycle control protein
Os01g0120300	—	—	—	—	419.806	187.535	1.16256	2.87542e-44	Alanyl-tRNA synthetase
Os01g0717400	—	—	—	—	2.36955	211.085	-6.47707	3.36866e-44	-
Os11g0689300	—	—	—	—	40.5999	251.377	-2.6303	3.66206e-44	Predicted calmodulin-binding protein
Os03g0406100	—	—	—	—	486.875	52.4684	3.21403	4.03238e-44	Protein involved in vacuolar polyphosphate accumulation, contains SPX domain
Os06g0542200	—	—	—	—	322.898	981.221	-1.6035	4.06204e-44	Prephenate dehydrogenase (NADP+)
Os01g0889400	—	—	—	—	1345.48	627.53	1.10036	4.15363e-44	-
Os03g0162000	—	—	—	—	187.376	8.16387	4.52054	5.32714e-44	Flavin-containing monooxygenase
Os01g0774500	2.27136	205.422	-6.49889	3.8627e-49	93.1643	429.102	-2.20347	5.47148e-44	-
Os01g0927500	—	—	—	—	81.9835	300.144	-1.87225	5.97576e-44	Serine/threonine protein kinase
Os09g0452900	—	—	—	—	629.337	201.093	1.64597	5.9839e-44	Galactosyltransferases
Os03g0646100	—	—	—	—	423.418	1062.13	-1.3268	7.08684e-44	-
Os06g0244000	—	—	—	—	348.451	47.1946	2.88426	7.35151e-44	-
Os05g0366900	—	—	—	—	1620.37	710.364	1.18969	8.02386e-44	-
Os02g0507400	—	—	—	—	2514.8	1230.65	1.03102	8.67199e-44	-
Os03g0848200	—	—	—	—	741.99	336.012	1.14289	1.02053e-43	Purple acid phosphatase
Os10g0200700	362.75	83.6033	2.11734	2.8968e-25	0.003	370.188	-16.9129	1.03437e-43	-
Os02g0815100	—	—	—	—	337.67	13.6281	4.63096	1.12571e-43	-
Os05g0319700	—	—	—	—	15.2025	250.431	-4.04204	1.14425e-43	Serine/threonine protein kinase
Os03g0258900	—	—	—	—	6.10812	184.388	-4.91587	1.28115e-43	-
Os11g0264900	74.9643	363.428	-2.27739	3.1048e-36	363.544	60.5832	2.58514	1.3135e-43	-
Os02g0203000	—	—	—	—	797.824	248.719	1.68155	1.35921e-43	Transcription factor XBP-1
Os12g0586100	—	—	—	—	812.283	300.505	1.43459	1.48109e-43	Serine/threonine protein kinase
Os09g0426800	—	—	—	—	486.491	1054.3	-1.1158	1.5081e-43	-
Os01g0593200	—	—	—	—	937.887	2165.06	-1.20692	1.60745e-43	-
Os03g0417800	—	—	—	—	179.377	27.9729	2.68089	1.69091e-43	-
Os08t0498400	24.7583	81.4673	-1.7106	2.77057e-16	71.5314	329.947	-2.31603	1.75337e-43	Hydroxyindole-O-methyltransferase and related SAM-dependent methyltransferases
Os03g0806800	3205.79	1318.73	1.28152	1.44338e-21	405.913	2603.76	-2.68136	1.81582e-43	-
Os01g0929200	—	—	—	—	301.69	112.347	1.42511	1.82573e-43	Serine/threonine protein kinase
Os04g0561100	74.5183	168.215	-1.17464	4.5635e-10	12.001	206.688	-4.10622	1.89302e-43	Cytochrome P450 CYP4/CYP19/CYP26 subfamilies
Os11g0708400	—	—	—	—	577.31	1577.21	-1.44996	1.93495e-43	Isoamyl acetate-hydrolyzing esterase
Os06g0547400	—	—	—	—	600.129	153.094	1.97085	1.9797e-43	-
Os06g0103600	—	—	—	—	343.718	148.06	1.21504	2.07105e-43	-
Os07g0458700	—	—	—	—	463.636	202.894	1.19227	2.07246e-43	-
Os01g0144600	293.655	41.8416	2.81111	2.51751e-08	1132.28	50.8648	4.47642	2.14793e-43	-
Os05g0681200	—	—	—	—	286.018	39.9298	2.84057	2.16989e-43	Cytochrome P450 CYP4/CYP19/CYP26 subfamilies
Os02g0778600	—	—	—	—	103.92	291.956	-1.49028	2.21151e-43	-
Os04g0623200	—	—	—	—	642.02	23.355	4.78081	2.24917e-43	-
Os11g0701100	2476.61	221.53	3.48279	5.49624e-261	313.138	4.00599	6.28849	2.37431e-43	Chitinase
Os02g0811400	—	—	—	—	250.697	8.27697	4.9207	2.55587e-43	Flavonol reductase/cinnamoyl-CoA reductase
Os05g0195200	659.346	2584.87	-1.97099	3.69686e-217	636.603	1443.35	-1.18096	2.66458e-43	CCCH-type Zn-finger protein
Os01g0952900	—	—	—	—	415.957	10.6753	5.28408	2.71495e-43	-
Os01g0607200	—	—	—	—	449.451	1031.88	-1.19904	2.72557e-43	Amino acid transporters
Os01g0642200	—	—	—	—	944.397	468.879	1.01018	2.80143e-43	-
Os08g0200100	—	—	—	—	198.993	573.698	-1.52758	2.8057e-43	-
Os02g0230300	—	—	—	—	601.777	39.7891	3.91879	2.84325e-43	-
Os01g0512200	—	—	—	—	512.817	1137.9	-1.14986	2.93614e-43	Medium subunit of clathrin adaptor complex
Os01g0825500	—	—	—	—	103.639	394.177	-1.92728	3.11041e-43	-
Os04g0178300	—	—	—	—	121.079	380.973	-1.65373	3.28478e-43	-
Os02g0190500	236.039	66.9451	1.81797	9.14537e-36	180.688	34.5984	2.38472	3.41958e-43	Serine/threonine protein kinase
Os05g0280200	—	—	—	—	1387.83	2995.65	-1.11004	3.85742e-43	GTPase Rab11/YPT3, small G protein superfamily
Os02g0234300	—	—	—	—	985.053	412.754	1.25492	4.0086e-43	Predicted E3 ubiquitin ligase
Os01g0787600	3110.17	1468.25	1.0829	1.52463e-63	963.503	322.99	1.5768	4.17959e-43	-
Os01g0113200	—	—	—	—	218.743	30.6466	2.83544	4.21459e-43	Serine/threonine protein kinase
Os10g0112700	—	—	—	—	415.261	1090.71	-1.39317	4.34331e-43	Serine/threonine protein phosphatase 2A, regulatory subunit
Os10g0416500	—	—	—	—	1132.15	537.105	1.07579	4.5852e-43	-
Os10g0497700	388.184	96.6003	2.00664	3.62514e-33	894.312	396.844	1.1722	5.37769e-43	-
Os03g0861400	—	—	—	—	81.4059	453.371	-2.47749	5.78388e-43	Copper chaperone
Os08g0556200	—	—	—	—	1515.03	3687.11	-1.28315	6.2908e-43	-
Os01g0277600	—	—	—	—	205.118	52.3903	1.96908	6.69653e-43	Apoptotic ATPase
Os02g0532900	545.958	58.1986	3.22973	6.22068e-73	128.492	565.243	-2.13719	8.0687e-43	-
Os10g0158100	—	—	—	—	479.722	1880.36	-1.97074	8.49768e-43	-
Os01g0823600	—	—	—	—	562.663	26.9131	4.38589	8.75964e-43	-
Os03g0766800	—	—	—	—	5989.08	2994.43	1.00005	9.18678e-43	-
Os03g0102200	—	—	—	—	4075.6	2021.1	1.01187	9.6488e-43	DNA-directed RNA polymerase, subunit RPB10
Os06t0165800	—	—	—	—	439.047	1174.46	-1.41955	1.02265e-42	Hydroxyindole-O-methyltransferase and related SAM-dependent methyltransferases
Os10g0521400	—	—	—	—	125.396	586.915	-2.22666	1.06743e-42	-
Os02g0629000	354.362	1243.95	-1.81164	7.85857e-40	1283.23	379.593	1.75726	1.12667e-42	-
Os11g0297300	—	—	—	—	185.421	5.3844	5.10587	1.29425e-42	-
Os06g0554300	—	—	—	—	258.383	792.352	-1.61663	1.30251e-42	-
Os05g0185800	—	—	—	—	1.38699	238.941	-7.42855	1.31969e-42	-
Os04g0510600	—	—	—	—	1003.08	2889.98	-1.52663	1.43236e-42	-
Os10g0580900	2182.52	816.773	1.41799	2.47416e-45	2212.59	987.91	1.16329	1.45013e-42	-
Os05g0356700	267.152	133.507	1.00075	5.57009e-09	49.2576	342.868	-2.79924	1.69613e-42	-
Os07g0238500	—	—	—	—	660.037	304.775	1.1148	1.7806e-42	-
Os09g0256100	2633.86	536.805	2.29471	5.34517e-174	1.36059	367.205	-8.07621	1.96324e-42	Sulfotransferase
Os12g0121400	—	—	—	—	1553.12	645.465	1.26676	2.34476e-42	Protein involved in glucose derepression and pre-vacuolar endosome protein sorting
Os07g0557100	—	—	—	—	1049.06	507.513	1.04759	2.43286e-42	Nucleoside transporter
Os11g0118000	6.99903	352.82	-5.65563	9.26289e-42	497.738	1441.64	-1.53425	2.79108e-42	-
Os12g0132800	—	—	—	—	227.793	19.008	3.58305	2.83451e-42	Permease of the major facilitator superfamily
Os03g0418700	—	—	—	—	841.541	166.24	2.33977	3.25542e-42	-
Os07g0529600	1218.96	2642.8	-1.11642	2.25706e-86	123.006	579.96	-2.23722	4.08738e-42	Protein involved in thiamine biosynthesis and DNA damage tolerance
Os10g0521500	—	—	—	—	63.0771	440.005	-2.80233	4.29979e-42	-
Os01g0712700	—	—	—	—	1134.69	2322.95	-1.03366	5.0123e-42	Cytidine deaminase
Os06g0538400	—	—	—	—	1756.32	198.448	3.14572	5.20048e-42	-
Os02g0306100	—	—	—	—	846.243	395.278	1.09821	5.53343e-42	Predicted alpha/beta hydrolase
Os08g0324200	0.003	338.869	-16.7854	1.57594e-33	79.8725	603.908	-2.91856	5.66535e-42	-
Os02g0466400	—	—	—	—	404.965	40.7236	3.31386	5.79289e-42	Inositol-1,4,5-triphosphate 5-phosphatase (synaptojanin), INP51/INP52/INP53 family
Os02g0803300	—	—	—	—	450.168	154.696	1.54102	6.28548e-42	Clathrin assembly protein AP180 and related proteins, contain ENTH domain
Os01g0731100	8.55927	171.224	-4.32225	3.77091e-13	154.978	982.264	-2.66405	6.50658e-42	-
Os01g0763200	—	—	—	—	129.725	638.212	-2.29858	6.82091e-42	-
Os02g0629000	—	—	—	—	361.439	88.1765	2.03528	6.87908e-42	-
Os01g0657000	23.7369	1854.45	-6.28772	1.47141e-60	1759.73	5111.54	-1.5384	7.47275e-42	-
Os02g0196900	4061.26	1594.81	1.34854	2.92779e-209	784.983	1590.53	-1.01877	7.69916e-42	3-oxoacyl-(acyl-carrier-protein) synthase (I and II)
[truncated: 4,131 more rows]

## Sheet: Supplementary Table 5
Supplementary Table 5 Differentially expressed of metabolic pathway, TFs, sugar transporter, starch synthesis– related, and PCD– related regulatory genes in CL and CK at 24 and 48 h after crude toxin- treatment.
Group	Gene	Gene id	24h		48h		Annotation
			log2FoldChange	qValue	log2FoldChange	qValue
Metabolic pathway	Phenylalanine metabolism	Os01g0283700	-1.52618	4.2e-96	-2.52618	2.27e-22	Flavonol reductase/cinnamoyl-CoA reductase
		Os02g0627100	-1.30484	3.75e-30	-4.1878	3.69115e-78	Phenylalanine and histidine ammonia-lyase
		Os02g0626400	-2.07038	2.29e-21	-2.30704	1.77759e-75	Phenylalanine and histidine ammonia-lyase
		Os02g0207900	—	—	-1.58534	9.58681e-47	Lysophospholipase
		Os02g0187800	-2.2468	1.57e-09	-2.72468	3.26253e-40	Alcohol dehydrogenase
		Os01g0753100	-3.13165	8.56e-81	-4.08713	2.61682e-38	Alcohol dehydrogenase
		Os01g0813800	-2.27101	3.19e-09	-3.21013	8.01888e-18	Beta-glucosidase
		Os01g0946500	-1.57347	5.7e-15	-2.73472	3.16013e-280	Beta-glucosidase
		Os01g0813700	-1.12132	3.74e-09	-2.11322	1.74614e-205	Beta-glucosidase
		Os05g0426400	-1.49605	4.95e-09	-1.68721	4.51297e-195	Phenylalanine and histidine ammonia-lyase
		Os05g0320700	—	—	-1.46679	6.01965e-134	Cytochrome P450
		Os05g0494000	-2.5423	6.63e-09	-3.54284	3.04806e-93	Cytochrome P450
		Os06g0165800	—	—	-1.67385	6.73948e-77	O-methyltransferase
		Os07g0601000	—	—	-2.26206	3.14732e-74	Flavonol reductase/cinnamoyl-CoA reductase
		Os08g0143300	-1.7106	1.36e-08	-2.31603	1.10455e-45	O-methyltransferase
		Os09g0419200	—	—	-1.10892	3.25649e-39	Flavonol reductase/cinnamoyl-CoA reductase
		Os09g0394700	-1.77186	1.62e-08	-2.71853	2.48987e-37	Lysophospholipase
		Os04g0178400	-2.1155	1.91e-08	-2.79155	1.6138e-31	Cytochrome P450
	Flavonoid biosynthesis	Os02g0767300	-1.09213	1.21e-97	-2.02135	1.75691e-82	Cytochrome P450
		Os08g0105700	—	—	-3.13625	4.0517e-67	Cytochrome P450
		Os10g0317900	-1.55086	2.83e-31	-4.96827	1.24135e-46	Cytochrome P450
		Os10g0320100	—	—	-2.99945	1.2963e-80	Cytochrome P450
		Os07g0169600	—	—	-3.44402	8.46865e-305	iron/ascorbate family oxidoreductase
		Os11g0530600	-1.37775	7.56e-16	-2.45723	1.10571e-294	CHS1
TFs	WRKY	Os01g0826400	3.05373	1.03e-07	3.51922	2.6812e-123	WRKY24
		Os02g0181300	1.74772	1.1e-07	2.93182	8.7355e-79	WRKY71
		Os04g0287400	—	—	1.31044	6.34587e-69	WRKY51
		Os09g0417800	—	—	-3.34682	1.1591e-54	WRKY62
		Os09g0417600	—	—	-4.15201	1.28119e-39	WRKY76
	MYB	Os01g0702700	-1.76259	1e-85	-2.5232	1.18591e-226	Transcription factor, Myb superfamily
		Os01g0210200	-1.18917	1.35e-81	-2.13917	8.03823e-222	Transcription factor, Myb superfamily
		Os01g0298400	2.38308	8.2e-50	2.15308	4.30414e-173	Transcription factor, Myb superfamily
		Os01g0191900	-2.12325	9.27e-48	-2.42825	3.27024e-110	Transcription factor, Myb superfamily
		Os01g0128000	-2.42825	2.21e-35	-2.82325	4.71921e-100	Transcription factor, Myb superfamily
		Os01g0637800	1.63526	1.48e-32	4.8238	1.2963e-80	Transcription factor, Myb superfamily
		Os01g0874300	—	—	1.66749	1.0392e-67	Transcription factor, Myb superfamily
		Os01g0975300	-3.18147	3.36e-28	-5.51468	1.53425e-53	Transcription factor, Myb superfamily
		Os02g0624300	4.55815	3.26e-25	1.28003	1.2605e-38	Transcription factor, Myb superfamily
		Os02g0187700	-1.03553	1.22e-22	-1.93583	8.4425e-37	Transcription factor, Myb superfamily
		Os02g0641900	—	—	1.10882	3.94686e-34	Transcription factor, Myb superfamily
		Os01g0373400	-1.18358	3.3e-18	-2.03577	2.833e-27	Transcription factor, Myb superfamily
		Os04g0594100	-2.04844	1.31e-16	-3.40484	2.98067e-26	Transcription factor, Myb superfamily
		Os01g0619100	4.8238	1.91e-08	4.9288	2.56641e-20	Transcription factor, Myb superfamily
		Os04g0461000	—	—	1.86992	3.7908e-13	Transcription factor, Myb superfamily
		Os04g0532800	1.66749	3.11e-84	2.1674	4.84877e-10	Transcription factor, Myb superfamily
		Os05g0140100	-1.86063	4.02e-80	-2.38606	1.59776e-09	Transcription factor, Myb superfamily
		Os05g0568200	2.8869	1.62e-48	4.98869	8.13336e-08	Transcription factor, Myb superfamily
		Os06g0679400	-5.51468	1.78e-46	-5.81488	2.846e-07	Transcription factor, Myb superfamily
		Os06g0637500	1.34543	3.27e-34	2.03454	1.23772e-06	Transcription factor, Myb superfamily
		Os08g0437200	—	—	-1.68262	1.40334e-06	Transcription factor, Myb superfamily
		Os09g0538400	—	—	-1.41112	1.84861e-07	Transcription factor, Myb superfamily
		Os09g0532900	-2.17345	4.08e-27	-2.37345	1.28119e-39	Transcription factor, Myb superfamily
		Os01g0722300	—	—	-1.82697	8.96818e-38	Transcription factor, Myb superfamily
		Os11g0700500	1.28003	1.25e-21	2.2821	4.45977e-35	Transcription factor, Myb superfamily
		Os01g0841500	1.82075	3.48e-18	1.20871	3.81562e-28	Transcription factor, Myb superfamily
		Os02g0104500	1.40078	2.8e-17	-2.56791	4.10562e-27	Transcription factor, Myb superfamily
		Os02g0271900	2.42326	1.03e-15	1.76518	4.27563e-21	Transcription factor, Myb superfamily
		Os03g0771100	-1.22817	8.62e-08	-2.38596	8.5034e-14	Transcription factor, Myb superfamily
Sugar transporters genes	SUT	Os03g0170900	-1.79191	1.04e-06	-2.74367	4.25831e-07	SUT1
	SWEET	Os01g0605700	-1.03884	1.82586e-145	-2.52744	4.84496e-07	SWEET6B
		Os01g0606000	—	—	-3.09797	2.98067e-26	SWEET6A
		Os01g0700100	—	—	-1.95119	2.56641e-20	SWEET2B
		Os02g0513100	-1.76086	3.49e-39	-2.78858	3.7908e-13	SWEET15
		Os02g0301100	-1.55845	3.44e-147	-2.21545	3.0151e-297	SWEET4
		Os05g0426000	—	—	-1.70304	3.56542e-87	SWEET1B
		Os08g0535200	-1.73884	3.16e-32	-2.74285	9.15872e-39	SWEET11
		Os11g0508600	-2.27281	6.96e-05	-2.82806	5.63635e-31	SWEET14
Starch synthesis– related genes	SBEII	Os04g0409200	-1.87	8.06e-05	-2.16753	2.1962e-06	starch branching enzyme II
		Os06g0726400	-1.4562	2.43e-64	-2.02404	1.7166e-88	starch branching enzyme II
		Os02g0528200	-2.65	2.36e-61	-1.1193	9.27237e-40	starch branching enzyme II
	UGPase	Os02g0117700	-4.33836	2.33e-52	-2.50973	6.86314e-32	UDP-glucose pyrophosphorylase
	TPS1	Os08g0167800	-1.03749	1.82e-42	-1.678	7.69898e-07	trehalose-6-phosphate synthase component
		Os08g0445700	-1.40802	7.63e-42	-1.9678	8.71118e-49	trehalose-6-phosphate synthase component
		Os05g0518200	-1.04594	4.53e-41	-1.078	3.86946e-46	trehalose-6-phosphate synthase component
		Os09g0397300	-1.356	3.98e-38	-3.31395	8.23428e-40	trehalose-6-phosphate synthase component
		Os05g0517200	-1.6743	2.73e-31	-1.11971	2.43253e-39	trehalose-6-phosphate synthase component
		Os10g0553300	-1.3467	2.87e-31	-1.07817	1.33578e-32	trehalose-6-phosphate synthase component
	Beta-fructofuranosidase	Os02g0106100	-2.67943	2.14e-29	-2.8734	1.48771e-32	beta-fructofuranosidase
		Os01g0966700	-1.58161	1.38e-28	-2.064	1.23709e-31	beta-fructofuranosidase
		Os02g0534400	-1.8765	2.53e-28	-1.55049	1.2617e-31	beta-fructofuranosidase
		Os04g0413500	-1.2543	4.32e-26	-1.0287	1.16975e-30	beta-fructofuranosidase
	Glycosyltransferase	Os01g0157700	-1.28439	5.86246e-100	-1.49256	1.47995e-147	Glycosyltransferase
		Os03g0401300	-1.48024	8.87e-22	-1.96689	5.57483e-29	Glycosyltransferase
		Os07g0616800	-2.98634	2.64e-21	-3.48474	1.04623e-28	Glycosyltransferase
	Hexokinase	Os01g0940100	-1.0653	3.91e-21	-1.067	4.18307e-28	Hexokinase
		Os01g0742500	-1.6543	6.2e-20	-1.4501	9.46012e-27	Hexokinase
		Os05g0522500	-1.087	5.2e-18	-1.23859	5.11252e-24	Hexokinase
	Beta-glucosidase	Os12g0421000	-1.75865	1.84e-15	-1.84	5.74811e-19	Beta-glucosidase
		Os03g0212800	-1.26223	4.29e-14	-1.21161	2.03278e-18	Beta-glucosidase
		Os10g0330000	-2.678	5.53e-14	-3.30924	1.12387e-17	Beta-glucosidase
		Os01g0508000	-1.9078	8.75e-13	-2.69679	6.93651e-17	Beta-glucosidase
PCD– related regulatory genes	Metacaspase	Os03g0389400	—	—	2.56109	8.62581e-13	Metacaspase
		Os03g0389100	—	—	3.81968	3.88691e-11	Metacaspase
		Os03g0388900	2.26691	2.11e-32	3.09971	8.59059e-11	Metacaspase
		Os11g0134700	5.08656	1.65e-30	6.7854	7.75054e-09	Metacaspase
	Cytochrome c	Os01g0885000	2.02411	1.09e-29	4.34219	2.386e-06	Cytochrome c
		Os02g0791400	3.4567	2.01e-29	6.64056	6.65776e-06	Cytochrome c
		Os05g0301700	—	—	3.78934	7.38656e-05	Cytochrome c
		Os04g0398400	1.90873	2.25e-26	4.58093	1.6493e-50	Cytochrome c
	CaMK	Os02g0151800	2.03051	8.62e-23	2.567	1.45056e-49	calmodulin-dependent protein kinase
		Os02g0807000	1.79941	2.63e-22	2.7645	1.27773e-14	calmodulin-dependent protein kinase
		Os05g0489900	2.11555	3.92e-22	2.57632	3.73646e-14	calmodulin-dependent protein kinase
		Os03g0788500	2.04969	6.51e-21	3.6534	1.30724e-51	calmodulin-dependent protein kinase
		Os04g0560600	—	—	2.47225	1.16767e-50	calmodulin-dependent protein kinase
		Os07g0568600	—	—	2.2908	2.68203e-15	calmodulin-dependent protein kinase
	TPK	Os01g0748600	—	—	2.02494	7.98718e-15	tyrosine protein kinase
		Os02g0608500	3.1293	2.38e-16	4.6723	2.68203e-15	tyrosine protein kinase
		Os03g0724300	—	—	2.29575	7.98718e-15	tyrosine protein kinase
		Os04g0619400	—	—	3.30064	2.68203e-15	tyrosine protein kinase
		Os06g0636600	1.085	8.22922e-24	3.19367	8.20329e-24	tyrosine protein kinase
		Os06g0544100	2.23713	7.76e-15	4.28135	7.98718e-15	tyrosine protein kinase
	PKC	Os12g0632900	—	—	2.35302	6.18e-30	protein kinase C
Note: "—"indicated no significant difference

## Sheet: Supplementary Table 6 
Supplementary Table 6 Plant transcription factors affected by crude toxins produced U. virens
TFs family	Gene id	24h		48h		Annotation
		log2FoldChange	qValue	log2FoldChange	qValue
MYB	Os01g0702700	-1.76259	1e-85	-2.5232	1.18591e-226	Transcription factor, Myb superfamily
	Os01g0210200	-1.18917	1.35e-81	-2.13917	8.03823e-222	Transcription factor, Myb superfamily
	Os01g0298400	2.38308	8.2e-50	2.15308	4.30414e-173	Transcription factor, Myb superfamily
	Os01g0191900	-2.12325	9.27e-48	-2.42825	3.27024e-110	Transcription factor, Myb superfamily
	Os01g0128000	-2.42825	2.21e-35	-2.82325	4.71921e-100	Transcription factor, Myb superfamily
	Os01g0637800	1.63526	1.48e-32	4.8238	1.2963e-80	Transcription factor, Myb superfamily
	Os01g0874300	—	—	1.66749	1.0392e-67	Transcription factor, Myb superfamily
	Os01g0975300	-3.18147	3.36e-28	-5.51468	1.53425e-53	Transcription factor, Myb superfamily
	Os02g0624300	4.55815	3.26e-25	1.28003	1.2605e-38	Transcription factor, Myb superfamily
	Os02g0187700	-1.03553	1.22e-22	-1.93583	8.4425e-37	Transcription factor, Myb superfamily
	Os02g0641900	—	—	1.10882	3.94686e-34	Transcription factor, Myb superfamily
	Os01g0373400	-1.18358	3.3e-18	-2.03577	2.833e-27	Transcription factor, Myb superfamily
	Os04g0594100	-2.04844	1.31e-16	-3.40484	2.98067e-26	Transcription factor, Myb superfamily
	Os01g0619100	4.8238	1.91e-08	4.9288	2.56641e-20	Transcription factor, Myb superfamily
	Os04g0461000	—	—	1.86992	3.7908e-13	Transcription factor, Myb superfamily
	Os04g0532800	1.66749	3.11e-84	2.1674	4.84877e-10	Transcription factor, Myb superfamily
	Os05g0140100	-1.86063	4.02e-80	-2.38606	1.59776e-09	Transcription factor, Myb superfamily
	Os05g0568200	2.8869	1.62e-48	4.98869	8.13336e-08	Transcription factor, Myb superfamily
	Os06g0679400	-5.51468	1.78e-46	-5.81488	2.846e-07	Transcription factor, Myb superfamily
	Os06g0637500	1.34543	3.27e-34	2.03454	1.23772e-06	Transcription factor, Myb superfamily
	Os08g0437200	—	—	-1.68262	1.40334e-06	Transcription factor, Myb superfamily
	Os09g0538400	—	—	-1.41112	1.84861e-07	Transcription factor, Myb superfamily
	Os09g0532900	-2.17345	4.08e-27	-2.37345	1.28119e-39	Transcription factor, Myb superfamily
	Os01g0722300	—	—	-1.82697	8.96818e-38	Transcription factor, Myb superfamily
	Os11g0700500	1.28003	1.25e-21	2.2821	4.45977e-35	Transcription factor, Myb superfamily
	Os01g0841500	1.82075	3.48e-18	1.20871	3.81562e-28	Transcription factor, Myb superfamily
	Os02g0104500	1.40078	2.8e-17	-2.56791	4.10562e-27	Transcription factor, Myb superfamily
	Os02g0271900	2.42326	1.03e-15	1.76518	4.27563e-21	Transcription factor, Myb superfamily
	Os03g0771100	-1.22817	8.62e-08	-2.38596	8.5034e-14	Transcription factor, Myb superfamily
WRKY	Os01g0826400	3.05373	1.03e-07	3.51922	2.6812e-123	WRKY24
	Os02g0181300	1.74772	1.1e-07	2.93182	8.7355e-79	WRKY71
	Os04g0287400	—	—	1.31044	6.34587e-69	WRKY51
	Os09g0417800	—	—	-3.34682	1.1591e-54	WRKY62
	Os09g0417600	—	—	-4.15201	1.28119e-39	WRKY76
MADS box	Os01g0726400	-1.67244	8.16e-20	-2.36724	1.03529e-160	MADS box transcription factor
	Os06g0223300	-3.11467	2.13e-22	-2.23965	1.98628e-98	MADS box transcription factor
	Os01g0886200	1.17639	8.63e-21	2.11276	5.1621e-37	MADS box transcription factor
	Os02g0170300	—	—	1.49574	9.66234e-36	MADS box transcription factor
	Os01g0213300	—	—	-1.78569	2.13659e-26	MADS box transcription factor
	Os03g0215400	-1.89399	4.71e-31	-2.4894	3.24812e-24	MADS box transcription factor
	Os03g0186600	—	—	1.66827	7.83717e-18	MADS box transcription factor
	Os05g0423400	—	—	-1.06516	1.85245e-07	MADS box transcription factor
	Os06g0712700	—	—	-1.81727	6.79289e-07	MADS box transcription factor
	Os08g0494100	-3.66876	2.28e-97	-2.06932	1.15273e-05	MADS box transcription factor
	Os01g0288100	-1.43587	1e-85	-2.24359	2.7315e-162	MADS box transcription factor
GATA	Os01g0745700	—	—	-1.15012	3.49564e-24	GATA-4/5/6 transcription factors
	Os01g0343300	—	—	-1.55397	7.90806e-08	GATA-4/5/6 transcription factors
	Os02g0731700	1.06163	6.70948e-11	—	—	GATA-4/5/6 transcription factors
	Os02g0178100	-2.29723	2.40628e-14	1.80552	1.01589e-51	GATA-4/5/6 transcription factors
	Os03g0139500	-2.93446	6.17832e-30	-1.28539	2.80309e-32	GATA-4/5/6 transcription factors
	Os03g0711100	—	—	-1.39517	2.85386e-85	GATA-4/5/6 transcription factors
	Os05g0520300	-1.24129	7.50204e-20	—	—	GATA-4/5/6 transcription factors
	Os01g0745700	—	—	-1.99989	2.95551e-54	GATA-4/5/6 transcription factors
	Os02g0220400	—	—	-1.51528	1.84306e-24	GATA-4/5/6 transcription factors
	Os03g0684000	—	—	2.304	2.79843e-19	GATA-4/5/6 transcription factors
	Os12g0168800	-1.39056	0	-1.33748	0.00100807	GATA-4/5/6 transcription factors
HOX	Os02g0565600	—	—	1.4027	2.28712e-07	Transcription factor HOX
	Os02g0649300	-4.39787	3.36e-28	1.66622	4.31662e-06	Transcription factor HOX
	Os03g0680800	—	—	2.09221	2.43917e-18	Transcription factor HOX
	Os03g0198600	-1.16811	3.26e-25	1.93573	3.24812e-24	Transcription factor HOX
	Os06g0317200	-2.035	3.15e-24	-2.3348	7.83717e-18	Transcription factor HOX
	Os03g0188900	—	—	1.05961	1.85245e-07	Transcription factor HOX
	Os11g0158832	—	—	-1.60558	6.79289e-07	Transcription factor HOX
	Os03g0640800	-1.83526	2.13e-22	-2.81353	1.15273e-05	Transcription factor HOX
	Os04g0548700	—	—	-1.66764	2.54278e-06	Transcription factor HOX
	Os04g0541700	-3.08395	2.8e-21	1.94183	6.34587e-69	Transcription factor HOX
	Os05g0129700	1.13287	7.91e-21	2.00133	1.1591e-54	Transcription factor HOX
	Os06g0562300	1.06122	8.63e-21	1.78099	1.28119e-39	Transcription factor HOX
	Os06g0140700	-1.31172	1.02e-20	-1.80999	8.96818e-38	Transcription factor HOX
	Os07g0129700	—	—	1.62234	4.45977e-35	Transcription factor HOX
	Os07g0581700	-1.35722	3.95e-19	-2.35322	3.81562e-28	Transcription factor HOX
	Os08g0292900	1.14761	3.3e-18	1.40367	4.10562e-27	Transcription factor HOX
	Os09g0379600	-2.33414	2.07e-17	4.12172	4.27563e-21	Transcription factor HOX
	Os10g0575600	—	—	-1.96135	8.5034e-14	Transcription factor HOX
	Os12g0160500	-2.10759	1.31e-16	-3.16076	1.29958e-10	Transcription factor HOX
	Os10g0404900	1.40367	3.31e-15	1.90387	1.2605e-38	Transcription factor HOX
	Os03t0680800	—	—	-1.26883	4.26017e-06	Transcription factor HOX
	Os12g0612700	1.33968	4.6e-10	-1.17868	8.238e-267	Transcription factor HOX
MBF1	Os06g0592500	2.33084	3.25e-09	-1.06538	2.7422e-36	Multiprotein Bridging Factor 1
	Os08g0366100	2.57466	1.91e-08	-1.08808	5.59657e-14	Multiprotein Bridging Factor 1
HSF	Os01g0733200	-1.72851	1.04e-06	-2.97851	3.5543e-185	Heat shock transcription factor
	Os02g0527300	—	—	-1.19308	1.59129e-139	Heat shock transcription factor
	Os02g0232000	-1.80266	2.28e-97	-1.06561	6.85308e-60	Heat shock transcription factor
	Os03g0745000	-2.4782	1e-85	-3.65478	4.52575e-54	Heat shock transcription factor
	Os04g0568700	—	—	1.41815	2.65704e-45	Heat shock transcription factor
	Os05g0530400	2.0933	1.55e-69	2.62235	4.49228e-22	Heat shock transcription factor
	Os01g0571300	-1.19308	8.2e-50	-1.98308	3.32075e-19	Heat shock transcription factor
	Os07g0178600	-2.05606	5.08e-48	-3.06561	5.65344e-14	Heat shock transcription factor
	Os08g0546800	-1.06561	9.27e-48	-2.26561	8.99138e-10	Heat shock transcription factor
	Os01g0733200	—	—	1.6982	1.13577e-05	Heat shock transcription factor
	Os01g0749300	1.40858	1.48e-32	1.98582	4.68859e-61	Heat shock transcription factor
	Os10g0419300	—	—	-1.08525	3.37797e-55	Heat shock transcription factor
bHLH	Os01g0286100	—	—	1.50375	2.31871e-46	Helix loop helix transcription factor
	Os01g0575200	-2.29276	7.24e-31	-3.22761	7.05255e-23	Helix loop helix transcription factor
	Os03g0728900	1.8724	3.01e-30	2.47264	5.7656e-20	Helix loop helix transcription factor
	Os09g0474100	-1.54415	3.48e-29	-2.32254	1.21858e-14	Helix loop helix transcription factor
	Os10g0556600	2.47264	1.39e-28	2.87726	2.44916e-10	Helix loop helix transcription factor
	Os01g0159800	-1.30143	3.36e-28	1.66092	4.81805e-141	Helix loop helix transcription factor
GT-2	Os08g0450900	-2.11045	1.39e-27	-2.47452	2.85386e-85	Transcription factor GT-2
	Os08g0496700	-1.11249	3.26e-25	-2.04921	2.95551e-54	Transcription factor GT-2
	Os01g0530300	—	—	-1.68031	1.01589e-51	Transcription factor GT-2
	Os01g0635000	1.10946	1.22e-22	1.10946	2.80309e-32	Transcription factor GT-2
	Os01g0855400	-1.04186	1.85e-22	-1.27824	1.84306e-24	Transcription factor GT-2
	Os02g0328500	1.01517	2.13e-22	2.15173	3.49564e-24	Transcription factor GT-2
XBP-1	Os01g0174000	—	—	1.68155	1.35921e-43	Transcription factor XBP-1
	Os02g0203000	—	—	2.57976	1.72659e-15	Transcription factor XBP-1
	Os01g0658900	1.14662	7.91e-21	2.46322	2.69694e-12	Transcription factor XBP-1
Note: "—"indicated no significant difference
